# Supplementary material for: Transcriptomic responses to wounding: meta-analysis of gene expression microarray data
Source: BMC Genomics. 2017 Nov 7;18:850. doi: 10.1186/s12864-017-4202-8 (PMC5678747; doi:10.1186/s12864-017-4202-8)
Supplement: Supplementary file 1 — The datasets included in the analysis. (XLSX 24 kb) [file 12864_2017_4202_MOESM1_ESM.xlsx]

## Sheet: datasets
series ID	Platform	species	tissue	Age at the time of injury /sex	Wound type
GSE17698	GPL4135	Rattus norvegicus	tympatic membrane	adult males	tympatic membrane perforation
GSE29488	GPL1355	Rattus norvegicus	spinal cord	2-month-old females	resection of spinal cord at T7-T8
GSE464	GPL570 U133	Rattus norvegicus	spinal cord	males	Spinal cord section (T9), severe injury
GSE46695	GPL4134	Mus musculus	spinal cord	3-4-month-old females	spinal cord injury
GSE5296	GPL1261 430 2.0	Mus musculus	spinal cord		spinal cord impact
GSE23006	GPL1261 430 2.0	Mus musculus	skin, tongue	6-8-week-old females	full-thickness skin biopsy and tongue biopsy
GSE28914	GPL85 U34	Homo sapiens	skin	20-75-year healthy males	Split-thickness graft donor site wounds of the anterior thigh skin biopsied after injury
GSE460	GPL81 U74 2.0	Mus musculus	skin	no data	Burn wound
GSE8056	GPL570 U133	Homo sapiens	skin	16 to 80 years	skin burn wounds
GSE469	GPL31 U74, GPL81 U74 2.0	Mus musculus	skeletal muscle	2-month-old mice	cardiotoxin induced injury
GSE5413	GPL339	Mus musculus	skeletal muscle	2-3-month females	Freeze and contraction of the tibialis anterior muscle
GSE30165	GPL7294	Rattus norvegicus	sciatic nerve	adult males	sciatic nerve resection
GSE33175	GPL7294	Rattus norvegicus	sciatic nerve	adult males	sciatic nerve resection
GSE1001	GPL85 U34A	Rattus norvegicus	retina	adult males	retinal tear
GSE40857	GPL8321 430A	Mus musculus	optic nerve	6-8-week-old females	optic nerve crush
GSE1105	GPL85 U34A	Rattus norvegicus	medial colateral ligament	no data	no data
GSE20425	GPL81 U74 2.0	Mus musculus	liver	5-6-month-old and 27-28-month-old	partial hepatectomy
GSE20426	GPL81 U74 2.0	Mus musculus	liver	5-6-month-old and 27-28-month-old	partial hepatectomy
GSE4528	GPL339	Mus musculus	liver		partial hepatectomy
GSE6998	GPL1261 430 2.0	Mus musculus	liver	10-week females	Two-thirds hepatectomy
GSE19322	GPL339 430A	Mus musculus	heart	15-21-week males	Left Coronary Artery Ligation
GSE4710	GPL81 U74 2.0	Mus musculus	heart	2-month males	Left anterior descending (LAD) coronary artery ligation
GSE1371	GPL85 U34	Rattus norvegicus	femoral bone	26-week females	Femoral fracture
GSE2392	GPL81 U74 2.0, GPL85 U34A	Mus musculus, Rattus norvegicus	brain		lateral fluid percussion-induced brain injury in rats, lateral controlled cortical impact injury in mice
GSE5372	GPL570 U133	Homo sapiens	airway epithelium	40±2 years	brush injury of airway epithelium
species	Homo sapiens	Homo sapiens	Homo sapiens	Homo sapiens	Homo sapiens	Homo sapiens	Homo sapiens	Homo sapiens	Mus musculus	Mus musculus	Mus musculus	Mus musculus	Mus musculus	Mus musculus	Mus musculus	Mus musculus	Mus musculus	Mus musculus	Mus musculus	Mus musculus	Mus musculus	Mus musculus	Mus musculus	Mus musculus	Mus musculus	Mus musculus	Mus musculus	Mus musculus	Mus musculus	Mus musculus	Mus musculus	Mus musculus	Mus musculus	Mus musculus	Mus musculus	Mus musculus	Mus musculus	Mus musculus	Mus musculus	Mus musculus	Mus musculus	Mus musculus	Mus musculus	Mus musculus	Mus musculus	Mus musculus	Mus musculus	Mus musculus	Mus musculus
tissue	skin	skin	skin	airway epithelium	airway epithelium	skin	skin	skin	heart	heart	heart	heart	heart	heart	liver	liver	liver	liver	liver	liver	liver	liver	liver	liver	liver	liver	liver	liver	skin	tongue	skin	tongue	skin	tongue	skin	tongue	skin	tongue	skin	tongue	skin	tongue	brain	brain	brain	brain	optic nerve	optic nerve	optic nerve
series	GSE28914	GSE28914	GSE28914	GSE5372	GSE5372	GSE8056	GSE8056	GSE8056	GSE19322	GSE19322	GSE19322	GSE19322	GSE19322	GSE19322	GSE20425	GSE20425	GSE20425	GSE20425	GSE20425	GSE20425	GSE20425	GSE20425	GSE20426	GSE20426	GSE20426	GSE20426	GSE20426	GSE20426	GSE23006	GSE23006	GSE23006	GSE23006	GSE23006	GSE23006	GSE23006	GSE23006	GSE23006	GSE23006	GSE23006	GSE23006	GSE23006	GSE23006	GSE2392	GSE2392	GSE2392	GSE2392	GSE40857	GSE40857	GSE40857
time after injury	0	72	168	168	336	24	144	168	0	0	24	24	120	120	0.5	0.5	1	1	2	2	4	4	24	24	38	38	48	48	6	6	12	12	24	24	72	72	120	120	168	168	240	240	4	8	24	72	24	72	168
notes									MRL/MpJ	C57BL/6	MRL/MpJ	C57BL/6	MRL/MpJ	C57BL/6	young	old	young	old	young	old	young	old	young	old	young	old	young	old
CONTROL TISSUES	GSM716451	GSM716451	GSM716451	GSM122528	GSM122528	GSM198875	GSM198875	GSM198875	GSM480108	GSM480112	GSM480108	GSM480112	GSM480108	GSM480112	GSM512140	GSM512143	GSM512143	GSM512143	GSM512143	GSM512143	GSM512143	GSM512143	GSM512186	GSM512189	GSM512186	GSM512189	GSM512186	GSM512189	GSM567621	GSM567618	GSM567621	GSM567618	GSM567621	GSM567618	GSM567621	GSM567618	GSM567621	GSM567618	GSM567621	GSM567618	GSM567621	GSM567618	GSM44469	GSM44469	GSM44469	GSM44469	GSM1003387	GSM1003387	GSM1003387
	GSM716454	GSM716454	GSM716454	GSM122539	GSM122539	GSM198876	GSM198876	GSM198876	GSM480120	GSM480116	GSM480120	GSM480116	GSM480120	GSM480116	GSM512141	GSM512144	GSM512144	GSM512144	GSM512144	GSM512144	GSM512144	GSM512144	GSM512187	GSM512190	GSM512187	GSM512190	GSM512187	GSM512190	GSM567622	GSM567619	GSM567622	GSM567619	GSM567622	GSM567619	GSM567622	GSM567619	GSM567622	GSM567619	GSM567622	GSM567619	GSM567622	GSM567619	GSM44476	GSM44476	GSM44476	GSM44476	GSM1003388	GSM1003388	GSM1003388
	GSM716456	GSM716456	GSM716456	GSM122541	GSM122541	GSM198877	GSM198877	GSM198877	GSM480132	GSM480144	GSM480132	GSM480144	GSM480132	GSM480144	GSM512142	GSM512145	GSM512145	GSM512145	GSM512145	GSM512145	GSM512145	GSM512145	GSM512188	GSM512191	GSM512188	GSM512191	GSM512188	GSM512191	GSM567623	GSM567620	GSM567623	GSM567620	GSM567623	GSM567620	GSM567623	GSM567620	GSM567623	GSM567620	GSM567623	GSM567620	GSM567623	GSM567620					GSM1003389	GSM1003389	GSM1003389
	GSM716459	GSM716459	GSM716459	GSM122544	GSM122544				GSM480142		GSM480142		GSM480142																																		GSM1003390	GSM1003390	GSM1003390
	GSM716462	GSM716462	GSM716462																																												GSM1003391	GSM1003391	GSM1003391
	GSM716465	GSM716465	GSM716465
	GSM716468	GSM716468	GSM716468
	GSM716472	GSM716472	GSM716472
INJURED TISSUES	GSM716452	GSM716453	GSM716461	GSM122531	GSM122543	GSM198866	GSM198869	GSM198872	GSM480107	GSM480111	GSM480123	GSM480106	GSM480109	GSM480113	GSM512146	GSM512149	GSM512152	GSM512155	GSM512158	GSM512161	GSM512164	GSM512167	GSM512203	GSM512212	GSM512206	GSM512215	GSM512209	GSM512218	GSM567627	GSM567624	GSM567633	GSM567630	GSM567639	GSM567636	GSM567645	GSM567642	GSM567651	GSM567648	GSM567657	GSM567654	GSM567663	GSM567660	GSM44465	GSM44475	GSM44463	GSM44470	GSM1003397	GSM1003407	GSM1003417
	GSM716457	GSM716455	GSM716464	GSM122540	GSM122546	GSM198867	GSM198870	GSM198873	GSM480119	GSM480115	GSM480125	GSM480127	GSM480121	GSM480117	GSM512147	GSM512150	GSM512153	GSM512156	GSM512159	GSM512162	GSM512165	GSM512168	GSM512204	GSM512213	GSM512207	GSM512216	GSM512210	GSM512219	GSM567628	GSM567625	GSM567634	GSM567631	GSM567640	GSM567637	GSM567646	GSM567643	GSM567652	GSM567649	GSM567658	GSM567655	GSM567664	GSM567661	GSM44502	GSM44487	GSM44503	GSM44472	GSM1003398	GSM1003408	GSM1003418
	GSM716460	GSM716458	GSM716467	GSM122542		GSM198868	GSM198871	GSM198874	GSM480131	GSM480143	GSM480133	GSM480129	GSM480139	GSM480137	GSM512148	GSM512151	GSM512154	GSM512157	GSM512160	GSM512163	GSM512166	GSM512169	GSM512205	GSM512214	GSM512208	GSM512217	GSM512211	GSM512220	GSM567629	GSM567626	GSM567635	GSM567632	GSM567641	GSM567638	GSM567647	GSM567644	GSM567653	GSM567650	GSM567659	GSM567656	GSM567665	GSM567662	GSM44510	GSM44512		GSM44504	GSM1003399	GSM1003409	GSM1003419
	GSM716463	GSM716466	GSM716471						GSM480141		GSM480145	GSM480135	GSM480148	GSM480150																																	GSM1003400	GSM1003410	GSM1003420
	GSM716469	GSM716470	GSM716475																																												GSM1003401	GSM1003411	GSM1003421
	GSM716473	GSM716474
[truncated: 116 more columns]
