# Supplementary material for: Transcriptomic responses to wounding: meta-analysis of gene expression microarray data
Source: BMC Genomics. 2017 Nov 7;18:850. doi: 10.1186/s12864-017-4202-8 (PMC5678747; doi:10.1186/s12864-017-4202-8)
Supplement: Supplementary file 2 — Genes up- and downregulated in different wound healing phases. (XLSX 660 kb) [file 12864_2017_4202_MOESM2_ESM.xlsx]

## Sheet: haemostasis&early inflammmation
Species	Homo sapiens	Mus musculus	Mus musculus	Rattus norvegicus	Rattus norvegicus	Mus musculus	Mus musculus	Mus musculus	Rattus norvegicus	Mus musculus	Mus musculus	Mus musculus	Homo sapiens	Mus musculus	Mus musculus	Mus musculus	Rattus norvegicus	Rattus norvegicus	Rattus norvegicus	Mus musculus	Mus musculus	Mus musculus	Mus musculus	Mus musculus	Rattus norvegicus	Mus musculus	Mus musculus	Mus musculus	Mus musculus	Rattus norvegicus	Mus musculus	Rattus norvegicus	Rattus norvegicus	Mus musculus	Mus musculus	Mus musculus	Mus musculus	Mus musculus	Mus musculus	Rattus norvegicus	Rattus norvegicus	Homo sapiens	Rattus norvegicus	Rattus norvegicus	Rattus norvegicus	Rattus norvegicus	Rattus norvegicus	Mus musculus	Mus musculus
tissue	skin	hearts	hearts	brain	sciatic nerve	liver	liver	spinal cord	sciatic nerve	liver	liver	liver	skin	liver	liver	liver	sciatic nerve	retina	brain	liver	liver	liver	spinal cord	spinal cord	sciatic nerve	tongue	muscle	muscle	liver	brain	liver	sciatic nerve	tympatic membrane	tongue	liver	skeletal muscle	skeletal muscle	liver	liver	medial colateral ligament	medial colateral ligament	skin	retina	tympatic membrane	brain	dorsal root ganglia	sciatic nerve	liver	liver
series ID	GSE28914	GSE19322	GSE19322	GSE29488	GSE33175	GSE20425	GSE20425	GSE5296	GSE33175	GSE20425	GSE20425	GSE6998	GSE460	GSE20425	GSE20425	GSE6998	GSE33175	GSE1001	GSE29488	GSE20425	GSE20425	GSE4528	GSE5296	GSE464	GSE33175	GSE23006	GSE5413	GSE5413	GSE6998	GSE29488	GSE4528	GSE33175	GSE17698	GSE23006	GSE4528	GSE469	GSE469	GSE6998	GSE6998	GSE1105	GSE1105	GSE8056	GSE1001	GSE17698	GSE29488	GSE30165	GSE30165	GSE20426	GSE20426
time PI	0	0	0	0.5	0.5	0.5	0.5	0.5	1	1	1	1	2	2	2	2	3	4	4	4	4	4	4	4	6	6	6	6	6	8	8	9	12	12	12	12	12	12	18	21	21	24	24	24	24	24	24	24	24
notes		C57BL/6	MRL/MpJ			young	old			young	old			young	old					young	old						contraction	freeze												loaded	unloaded							old	young
IL6	0.932316	1.013	1.04845	4.30891	3.26315	1.0028	1.0257	25.8115	3.81337	1.01658	1.05184	1.22697	2.92751	1.01521	1.0508	1.96237	4.47132	9.04835	24.1271	1.04183	1.17526	3.06112	284.88	255.298	4.54058	2.83429	7.98802	40.1557	2.22213	22.884	2.22972	4.40765	22.1929	2.49035	1.8177	low	71.1591	1.99573	1.68038	1.21993	1.04708	22.281	1.38422	19.4935	7.35194	3.22494	3.22557	1.14278	low
S100A8	0.848792	1.06891	1.14893	1.90246	1.85906	1.09406	1.33964	0.739259	1.7438	1.30976	1.67807	2.59308	3.95893	1.31552	1.42886	5.27594	2.3404	0.381944	2.55753	1.24443	1.42656	12.3734	4.24952	36.6746	2.49157	1.95278	11.0107	66.4189	8.41701	20.4107	17.529	2.61405	16.2895	1.97598	9.04102	101.819	215.237	5.67514	5.36038	1.78602	0.851556	3.33733	1.37599	17.0807	37.8192	0.939098	2.27583	1.24584	1.20798
S100A9	low	1.09036	0.981462	3.73289	1.35171	1.0615	1.27965	0.87622	1.34476	1.21705	1.54317	2.31313	6.30155	1.22428	1.34917	4.08343	1.59767	1.98185	7.67185	1.24303	1.36026	6.6144	5.97316	43.3465	1.61626	2.19731	15.0812	94.8655	6.79894	27.3453	8.9473	1.62253	12.6345	2.15008	4.19344	low	335.609	4.41824	3.92317	0.741215	0.644733	9.06342	3.84983	12.808	40.8996	1.00427	1.51748	1.22789	1.19627
LCN2	3.56766	0.971038	1.06894	1.15413	0.987495	1.14059	1.33439	3.54497	1.0254	1.32128	1.80829	0.764994	1.5532	1.41968	1.55509	0.548294	1.0641	6.81807	3.72639	2.27971	1.89004	32.0489	34.2579	8.26478	1.06864	2.00914	2.85592	12.9314	14.9982	16.9926	94.6363	1.0667	29.9476	1.9879	91.22	low	125.722	30.4923	38.3766	1.19975	1.40888	2.66956	22.9904	27.8238	39.3727	1.00492	0.978555	1.16735	1.54552
SOCS3	1.11476	0.967524	0.966782	1.94955	1.41109	0.936816	1.11604	29.2122	1.53827	1.11782	1.23076	1.56055	3.48272	1.25111	1.31353	0.790902	1.4503	4.31739	1.84015	1.27736	1.39134	14.2518	53.4811	5.04782	1.42896	1.427	15.2265	74.2697	3.79036	3.25195	11.7762	1.47645	3.74843	1.30485	13.1243	16.7285	119.879	4.49345	2.21838	2.53597	0.859574	4.20677	3.34568	3.43609	5.10297	1.208	1.3831	1.11857	0.976221
IFRD1	1.09125	0.82424	0.975499	2.75254	1.00752	1.16959	1.04248	2.42017	1.03543	1.42483	1.47516	4.71151	3.77137	1.51451	1.41101	6.63616	1.13159	1.98332	3.93605	1.17859	1.18402	2.20426	5.8413	3.97818	1.10659	1.05019	10.4141	9.37887	3.46233	2.45199	2.15861	1.08546	5.27245	1.04732	7.34211	low	4.4719	3.27773	3.52168	3.82082	1.90506	1.11076	0.686045	4.86196	2.25378	1.06681	1.04521	1.19763	0.938103
ATF3	1.15796	0.979768	0.941038	2.1924	1.14256	1.23189	1.23136	42.2442	1.15919	1.50854	1.58225	14.7729	3.26088	1.62701	1.50592	24.0465	1.07957	2.70297	3.55842	1.37025	1.36856	8.12868	45.9749	4.58925	1.06032	1.27346	204.743	92.8328	11.2977	3.26147	3.0426	1.04253	4.07994	1.1744	8.62802	13.0296	15.528	2.33467	1.2534	1.60084	1.25844	0.810913	1.29524	3.79036	3.0564	1.38538	0.985158	1.12693	0.969804
SERPINE1	0.946799	0.73869	0.891823	1.15553	1.34073	1.01468	1.0545	7.28698	1.40645	1.1387	1.54276	1.19883	6.00614	1.32136	1.23438	1.15078	1.59431	2.06484	1.78688	1.34264	1.4138	20.3611	52.2642	10.6364	1.52888	1.79985	18.5076	14.0594	1.35972	3.42637	20.3275	1.5164	6.52827	1.85927	36.2644	16.107	23.1642	3.51305	2.71741	2.92497	1.39752	4.38503	1.56712	5.69079	4.16753	1.01709	1.48161	1.25797	1.03546
TIMP1	1.59545	0.933493	0.78608	2.64146	0.990661	1.03666	1.0318	1.26651	1.0113	1.03506	0.985058	0.865765	1.08621	0.944348	0.988749	0.952118	1.07361	8.17984	32.5432	1.06033	0.964708	3.79802	23.8539	22.6806	1.10105	1.54816	1.80627	7.06297	0.700464	89.1388	6.36339	1.10653	33.9107	1.63294	5.76826	5.01915	8.0466	1.17488	2.27022	11.5125	1.40127	3.99817	8.54404	30.6759	172.48	1.02625	1.10706	1.25073	1.18392
CEBPB	0.852258	1.45297	0.902769	5.79382	1.05634	1.09846	1.02422	6.41824	1.12783	1.10282	1.13407	2.27983	1.64187	1.15285	1.1564	2.62669	1.16897	0.437855	6.60257	1.17996	1.21313	3.1584	10.2333	25.2527	1.15207	1.07156	2.04728	3.62401	2.51188	9.05952	1.75628	1.16765	2.7231	1.01776	2.50031	3.22362	3.612	2.50772	2.19001	11.2725	0.830971	1.49303	0.0686434	2.35706	5.74461	1.01217	1.1016	1.03435	1.02356
CXCL1	low	1.03165	1.01022	11.1432	1.59516	1.06725	1.01377	1.82099	1.67457	1.19324	1.34907	1.19113	4.43754	1.34697	1.19625	0.943344	1.68035	6.84105	39.65	1.26105	1.40293	17.2204	36.9248	0.86189	1.59937	2.6113	4.78053	21.9327	1.74056	41.1172	16.0996	1.52683	21.4838	2.6324	14.0788	63.7486	83.8181	1.93569	1.33376	5.37543	0.287442	45.0787	1.0388	20.7482	12.7393	1.09885	1.32911	1.95516	1.06272
CEBPD	1.16769	0.859865	0.999107	2.41262	1.0762	1.096	1.08366	5.89647	1.08919	1.23346	1.29918	1.53507	3.23034	1.22452	1.35687	1.6647	1.11041	13.2226	9.46576	1.24962	1.35769	5.8557	23.892	18.219	1.1003	1.24957	10.3801	12.6947	4.26088	11.5059	6.14051	1.10156	10.6628	1.2271	6.73873	low	5.48323	5.6698	4.32732	1.28815	1.16391	4.0652	7.80251	8.76212	12.2399	1.08198	1.06386	1.08728	0.999279
CD14	2.42848	0.995927	0.984898	1.77459	1.06491	1.00524	1.09442	5.24867	1.0399	1.0552	1.18392	1.08449	1.40239	1.08921	1.16437	1.91164	1.14727	1.45611	2.34006	1.15611	1.26349	7.07455	32.3207	2.74116	1.19327	1.27184	1.75557	6.35696	10.4834	2.04883	4.73839	1.2732	11.4554	1.27004	10.037	20.5602	24.33	34.3488	44.5288	0.952459	0.671629	2.58528	1.48517	10.006	2.92856	1.08667	1.26699	1.2898	1.03847
CDKN1A	0.958784	1.02488	1.37531	0.893571	0.919967	0.906471	1.04657	3.24162	0.96183	1.04869	1.17504	7.4275	1.15777	1.08273	1.20683	10.72	1.37901	1.17321	2.74231	1.23175	1.34031	34.9794	7.8152	3.8692	1.3173	1.02181	5.94852	9.16349	16.915	3.25163	47.3471	1.29769	2.14532	1.02057	48.1618	28.3923	10.2031	22.4675	13.8209	0.593204	1.06682	1.72599	0.790155	1.97093	1.69316	1.31019	1.13319	1.33798	1.01979
CCL2	low	1.05889	0.904972	4.16851	1.24528	0.98395	1.04239	20.0549	1.34092	1.15621	1.25658	0.993482	4.82897	1.27284	1.1928	0.953077	1.44323	6.18045	18.2972	1.27396	1.42645	2.00195	151.525	46.497	1.45587	1.68436	40.368	202.043	0.882086	39.2632	2.12811	1.45577	21.8127	1.58908	1.32879	104.77	372.591	0.826971	0.842734	2.69918	0.749159	6.63877	1.55191	19.932	42.3796	1.04561	1.3476	1.18789	1.0815
PVR	0.960705	1.30393	1.00091	0.999393	1.03963	1.01508	1.03354	1.66027	1.06879	1.03067	1.10258	1.08502	low	1.19918	1.18651	1.50893	1.14365	5.332	3.00656	1.1101	1.23418	1.98883	5.1101	6.77925	1.1662	1.38966	2.96744	5.05357	2.86117	3.64585	2.43416	1.15913	12.5118	1.31875	4.91391	2.61638	6.54144	2.05198	1.82694	4.6918	0.185201	2.145	1.532	10.9854	5.98988	1.21484	1.11937	1.07489	1.05052
HMOX1	0.954972	1.18953	1.17905	1.06801	1.00392	0.984724	1.03276	1.47371	1.00527	1.02141	1.06965	0.750807	2.76648	1.13793	1.18036	0.789397	1.26902	3.37195	3.02089	1.16121	1.20713	7.76925	12.1026	10.0387	1.38201	1.25319	2.15755	4.34619	2.1635	6.16657	4.82861	1.36187	5.76867	0.99335	12.3342	low	10.0541	1.59527	1.32628	1.85473	0.819261	3.22465	2.03349	5.34662	9.95771	1.0348	1.43665	1.11565	1.03792
JUNB	0.545477	0.655113	1.26639	2.04639	1.34127	1.14629	1.1054	23.5631	1.38192	1.14755	1.14916	2.34281	2.21483	1.23398	1.14234	1.96747	1.2609	1.67343	1.30105	1.24133	1.17439	5.60577	15.9895	11.141	1.25866	1.20842	30.4356	65.862	1.8543	1.97336	2.92375	1.2617	5.82096	1.1013	4.44963	154.457	62.3548	2.05568	1.34863	1.62034	2.25142	1.11318	0.646569	4.89446	1.08326	1.07578	1.16347	1.05184	0.997594
KLF6	1.05073	1.24845	1.17811	1.16856	1.0418	1.04588	1.07354	7.87265	1.0497	1.22022	1.2418	13.9584	1.94256	1.35974	1.30784	15.6036	1.03937	1.50032	1.3983	1.2974	1.31972	7.40898	9.40512	2.46122	1.04856	1.0741	2.80928	6.11746	38.8668	1.95295	9.25971	1.0193	1.92829	1.11645	11.8058	5.60351	7.06028	33.3139	35.6085	1.53445	2.14322	0.904369	1.36257	1.73648	2.05727	1.05436	1.00361	1.30728	0.915289
MMP12	0.156466	1.00584	1.01759	1.25516	low	0.974004	0.974121	1.00169	2.32199	1.0211	1.00603	3.62371	0.170889	1.03219	1.03542	4.42883	2.26388	1.2058	1.41849	1.02683	1.0654	0.531088	2.5215	1.15008	2.98644	1.01643	0.846154	2.29831	4.07162	1.15591	0.406736	3.66465	5.17371	1.09144	0.777202	0.522472	1.39806	2.93145	6.42123	16.1938	5.00487	2.45196	1.03315	5.23343	1.78836	1.45273	3.50462	1.10502	1.08876
FOSL1	low	1.0049	1.01004	2.68269	0.989604	0.995733	0.998156	4.23472	1.213	1.02439	1.03807	1.28111	4.18912	1.11535	1.1603	1.28918	1.79669	23.9877	5.77156	1.10852	1.15806	1.98206	87.7109	21.6256	1.86107	1.53631	9.04873	17.4004	1.22073	9.48778	2.54776	1.83201	13.5475	1.35035	5.96517	low	32.1599	1.33834	1.2139	1.07731	1.15531	4.62083	1.49562	11.8968	10.0052	1.23402	1.73102	1.16474	1.04299
FOS	0.253566	0.922457	1.3399	3.02987	1.57325	2.04438	1.19353	17.0269	1.54432	2.33022	1.61738	13.7643	0.747607	2.01231	1.30108	4.54914	1.28378	4.4506	2.49131	1.6146	1.14086	1.62833	11.3303	6.50803	1.24293	1.20794	141.919	80.8933	3.25861	1.73376	0.45035	1.25866	7.71034	1.11969	1.18757	#N/A	9.61065	1.15544	0.815376	0.416084	2.38099	0.423015	1.24191	7.31654	0.671822	1.05326	1.20094	1.01515	1.0737
OLR1	1.01884	1.09429	0.994519	4.70957	1.25053	low	low	1.15762	1.23865	low	low	2.25183	low	low	low	2.80812	2.55059	1.23391	8.88454	low	low	1.4696	5.63586	7.17939	3.04507	1.3331	2.23438	2.39453	3.15592	8.52873	1.25157	3.16037	ND	1.2102	0.459119	0.931158	4.282	2.12789	2.70973	1.4794	1.21846	2.16035	1.34537	ND	5.77191	0.886323	3.7979	1.10002	low
ICAM1	1.29835	1.00897	1.21457	1.77416	1.03145	1.10957	1.05949	4.13411	1.07214	1.09433	1.23364	0.871697	1.39022	1.12502	1.10932	0.828024	1.10253	4.58637	2.8827	1.16189	1.21237	2.12803	8.28704	6.23868	1.13261	1.18568	3.08	6.55556	1.59543	4.16224	1.61173	1.13063	8.41662	1.16019	1.86858	4.67851	8.10359	2.2481	2.32628	1.51252	1.12186	2.50229	1.48018	7.85663	3.58293	1.0571	1.07899	1.0743	1.05938
IER3	1.04001	1.14326	0.887388	1.95259	1.09205	1.02453	0.992365	3.5834	1.10535	1.05925	1.32277	0.779135	1.74523	1.13053	1.17735	1.03226	1.13395	1.78272	1.61575	1.20521	1.37331	2.21055	5.97382	3.62559	1.14719	1.11859	3.23429	9.00245	3.53437	2.35655	4.46098	1.1151	5.71161	1.03695	4.45583	12.1094	8.24941	5.7371	6.91177	0.852755	0.947673	1.57989	0.766028	5.293	1.89137	1.04217	1.06726	1.47683	1.08839
IL1RN	0.176807	1.02142	0.978885	1.89549	1.08423	0.983469	1.15922	2.51142	1.0915	1.03313	1.40089	0.751791	1.60932	1.08703	1.3674	0.740115	2.61959	0.840351	1.83479	1.33168	1.56651	2.65432	55.5644	0.975379	3.307	1.27071	2.66547	12.6331	4.0029	1.01739	3.95554	3.19037	2.75943	1.26219	3.3993	42.395	91.9963	4.7289	5.83821	0.869633	0.699454	1.65476	0.670175	2.78679	1.13143	0.817885	2.87591	1.03252	1.03057
SRGN	1.86195	1.12472	1.03063	1.52815	1.00418	1.00739	1.06729	1.98492	0.986651	1.05614	1.10606	1.36797	1.74454	1.13498	1.12717	1.67787	1.04332	1.49666	2.01258	1.10563	1.2298	2.14776	6.41255	2.4153	1.07317	1.20695	2.00489	4.81507	2.50447	2.00789	3.4911	1.0941	ND	1.18234	2.04707	27.2283	14.0223	3.08511	3.34556	2.77439	0.649847	8.95149	1.551	ND	2.35277	0.983393	1.06132	1.19539	1.10193
IL1B	1.08937	0.851195	0.917891	2.89485	1.32516	1.06693	1.06512	8.87425	1.30388	1.08471	1.22697	1.0894	1.65369	1.09111	1.09433	1.30731	1.37442	3.17828	18.6953	1.05867	1.13299	1.03071	36.7279	32.9399	1.50708	1.7427	9.18809	47.3323	0.94595	28.3254	1.09804	1.46479	27.3329	1.67858	0.704747	95.6751	130.566	0.841433	0.897101	1.12769	0.829705	37.5237	1.95228	27.5689	10.7725	1.04868	1.31436	1.01887	1.01125
LGALS3	0.987732	0.960878	0.824292	1.54795	1.01127	0.998904	1.13895	1.40165	1.00381	1.05053	1.16924	1.35185	1.69258	1.04584	1.07877	1.67026	1.01676	0.541216	2.32647	1.04855	1.15984	1.90794	6.81246	2.367	1.03587	1.00909	1.97292	5.01444	2.13326	4.45313	1.90008	1.04103	0.982045	1.01413	1.30424	241.126	9.12627	2.58958	2.85695	3.41454	5.70561	0.769956	2.55058	0.950064	9.26157	1.00982	1.06508	1.11855	1.17418
ZFP36	0.878721	0.906357	1.3367	2.74367	1.72381	1.12593	1.07769	16.3454	1.66817	1.12517	1.13465	3.40177	0.925756	1.11506	1.08814	1.48934	1.41963	2.95077	2.55791	1.10315	1.11133	2.14033	8.65065	8.73114	1.43448	1.16716	7.54506	7.38543	2.22771	2.98967	0.948775	1.36899	2.51647	1.09839	1.51916	17.4367	4.68314	2.02861	1.18925	1.81501	1.01887	0.970005	0.830216	2.3217	2.43413	1.1605	1.36898	0.993141	1.00319
BTG2	0.791745	0.989729	1.38961	3.04811	1.2178	1.0641	1.09176	18.1696	1.21114	1.20524	1.24253	9.9859	1.18439	1.26784	1.22836	8.81969	1.09339	2.24121	2.72582	1.20045	1.19605	9.25748	7.32918	19.2774	1.05594	1.13482	8.76921	10.8567	6.47616	1.24803	3.25741	1.0352	2.33833	1.09741	7.04608	5.25986	6.39487	1.58728	0.933059	0.584055	2.30618	1.13678	0.976495	2.23055	0.487114	1.04995	1.01828	1.12811	0.944788
EGR1	0.836533	0.969666	1.36542	2.42579	1.31884	1.38637	0.97157	6.71614	1.31844	1.40583	1.20339	2.24275	1.75391	1.35822	1.07959	1.4966	1.15317	4.51982	2.56648	1.28482	1.06662	5.68548	5.63685	15.5461	1.13307	1.20102	14.2775	16.5774	1.52021	1.11474	0.819422	1.08548	3.18472	1.10389	3.41588	18.8222	1.9756	2.0335	0.702215	2.52855	4.05149	0.880842	0.647741	2.9322	0.243398	1.05644	1.04039	1.0769	1.1311
PDPN	1.21197	1.21215	1.13454	1.71233	0.99538	0.982327	1.03969	0.73383	0.986236	1.03456	1.01945	1.29152	1.25988	1.02064	1.05242	1.44041	1.07715	2.05626	2.09188	1.01423	1.04514	1.72919	1.78582	2.10833	1.18417	1.16544	3.11514	11.2313	0.961678	2.55191	2.04068	1.20846	10.2081	1.21114	2.30932	9.17096	10.0156	1.04715	0.94579	0.397961	1.77533	4.84744	2.93076	9.932	4.04868	1.03372	1.23306	1.13331	1.11554
SERPINB2	0.0888633	1.00677	1.01216	2.68497	1.35371	0.978039	1.04945	0.815542	1.75119	1.01225	1.03583	0.97137	2.20439	0.995957	1.05892	1.72673	2.75108	0.903947	3.18283	0.990491	1.0793	2.31818	4.26692	0.985641	3.31934	1.00021	1.53443	2.88174	1.61335	2.22551	6.5303	3.00402	4.15258	1.04404	3.25	2.04134	3.55641	1.45634	1.62149	0.610662	0.995219	1.75928	1.22632	4.05384	2.98772	2.44336	1.94975	1.25451	low
ANXA1	1.36032	0.947798	1.1047	1.95842	1.02944	0.996457	1.05092	1.6017	1.04398	1.03514	1.16057	0.825903	2.37654	1.09506	1.08448	0.73004	1.0744	0.727797	2.91207	1.04633	1.16307	2.57718	2.40024	8.95818	1.06672	1.00225	0.925712	1.73043	0.977021	2.85439	2.97987	1.02742	2.34104	1.13293	2.04062	2.50696	2.64806	1.25942	0.92342	2.3609	3.96297	1.89475	5.30565	2.23368	3.39071	1.03915	1.01649	1.13999	1.1432
ERRFI1	1.0087	0.709583	1.50431	5.93399	1.09754	1.02959	1.01641	2.49033	1.10277	1.02396	1.05303	3.09391	3.69356	1.01945	1.00755	2.02023	1.08906	1.19784	6.91061	1.02881	1.03773	1.51617	4.71213	15.6759	1.01368	1.14185	4.74074	12.193	1.93308	5.15948	1.09032	0.999868	2.52881	1.1072	1.43081	11.6391	7.51776	2.10014	1.83124	1.28987	0.901435	0.72456	0.57554	2.17754	2.01974	0.99841	0.981812	0.993922	0.984336
FST	1.80061	1.00324	1.01411	1.26545	0.972277	0.993129	0.991162	4.19123	0.97964	1.0056	1.05843	3.88325	1.63694	1.06187	1.10337	3.7411	0.97571	0.651774	1.58797	1.05777	1.21926	1.40255	2.18124	11.9457	0.999138	1.08788	4.59639	11.488	5.10533	0.976799	1.05381	0.9729	6.42419	1.11846	2.42773	17.3208	7.62325	7.36683	4.02836	1.71919	3.39846	3.17421	0.574244	5.92468	1.14549	1.04387	0.916858	1.12162	1.05849
PTPRC	1.38894	0.874136	1.0939	1.96587	0.996302	0.999883	1.08265	1.38972	0.953404	1.05242	1.16454	1.02589	0.986365	0.97388	1.11138	1.19298	1.05419	0.618729	1.69033	1.00055	1.08094	1.09016	2.86416	5.70458	1.16225	1.15089	2.42857	4.14706	0.807931	2.7802	1.01249	1.1652	2.10017	1.19535	0.95954	9.4043	14.4915	0.937028	0.919383	33.8	7.71402	3.17201	0.779264	2.00641	6.18161	1.03341	1.19121	0.992008	1.02972
CD44	1.28101	0.893522	0.730654	0.77721	0.771294	0.993088	1.06027	1.62711	0.960224	0.968047	1.06012	1.53942	2.2214	1.00912	1.07816	0.172416	1.27091	2.64864	1.21668	1.0019	1.11112	1.3824	8.28623	3.78931	1.55351	1.0595	4.94375	14.3	0.465513	4.16673	1.67229	1.38405	12.5012	1.05587	1.16735	6.23522	88.414	2.19183	0.660058	1.06816	0.511019	2.67699	1.45472	11.5071	5.70485	1.14098	1.30632	1.06553	1.05601
LOX	1.59812	0.821083	1.23208	2.36921	0.981182	1.00307	1.02862	0.883487	0.962876	1.00485	0.952547	1.5647	0.518129	0.976585	0.997228	1.52616	0.997268	0.948571	4.62904	1.01713	1.00402	2.1098	2.35354	4.29019	0.991296	1.13486	1.79039	6.11749	1.35536	5.24029	4.58678	0.977348	3.92689	1.14784	3.39906	#N/A	6.72038	1.72174	1.05514	0.796461	4.22889	0.947918	1.06041	3.4919	12.8984	0.993121	0.978611	1.06746	1.04405
PTGS2	0.862006	1.0745	1.07989	3.36794	1.32381	low	low	22.3823	1.22854	low	low	1.28146	1.26889	low	low	0.734232	1.15123	1.92165	4.61456	low	1.13735	1.92781	55.8416	18.3032	1.18809	2.02273	1.73976	2.91566	0.866781	3.4026	2.79412	1.15512	33.6333	1.99906	3.04011	12.7585	15.0195	0.700896	1.29681	0.534273	1.38201	14.5011	0.299405	31.2389	1.58055	0.877343	0.985517	1.01304	1.04261
EMP1	0.861707	0.868226	0.76038	0.943132	1.08545	0.991544	1.04216	1.75369	1.05512	1.06257	1.06553	1.13578	2.24989	1.1888	1.11435	1.26709	1.30659	1.63923	1.18191	1.0888	1.18157	2.07143	11.2177	2.79576	1.32492	1.079	3.11661	10.4005	1.69882	2.41226	6.51515	1.08276	1.88687	1.06398	4.30736	4.54306	4.45883	2.32783	3.60427	0.503378	1.42236	0.995871	1.52748	1.76547	2.23175	0.905893	1.14904	1.35327	1.13958
PTPN2	0.891623	0.89235	0.987683	1.4441	1.01781	1.02738	1.11343	1.46538	0.999927	1.02141	1.14968	1.14057	1.24279	1.11137	1.25064	1.21755	1.12288	2.32605	1.83015	1.33583	1.36732	2.74882	3.59147	2.71457	1.13563	1.36277	1.91263	2.50632	1.80219	1.49152	5.15334	1.1545	3.67084	1.34407	5.31138	2.41815	3.48001	2.63847	2.03411	0.520863	3.2041	1.44885	0.966387	3.53201	1.93239	1.09293	1.12977	1.06114	0.993407
SPP1	1.01806	1.00332	0.959808	1.56624	1.00209	1.00755	1.1556	0.999608	1.00599	1.03379	1.07502	0.882913	1.9995	1.00479	1.10746	0.923563	1.01527	0.630479	9.63852	0.966527	1.02861	0.831694	0.958233	1.56102	1.02369	1.20768	1.96687	9.29479	1.11836	29.001	0.696617	1.02427	8.32087	1.34874	0.761138	61.8868	26.0982	1.80152	0.783083	21.7287	2.27689	21.2552	3.21589	7.01528	55.6251	1.03191	1.02901	1.10751	1.01554
TNFRSF1A	1.19216	1.24565	1.0764	2.45454	1.00611	1.01548	1.02332	1.01078	1.02345	1.01727	1.06495	1.07498	1.5385	1.05358	1.06541	0.820177	1.04725	1.90806	4.19366	1.14533	1.12912	1.21122	2.58144	2.47267	1.08808	1.08866	1.2193	2.69182	1.12433	6.14995	2.00318	1.08151	3.35096	1.08353	2.19628	3.68069	3.17182	1.50411	1.53823	1.31032	0.854308	1.23651	1.86697	3.05997	6.41894	1.05714	1.06352	1.05374	1.01151
HSPA1A	0.745186	0.786966	1.26955	1.91114	1.07855	0.829281	0.960656	3.12649	1.14134	0.887775	0.801236	2.46923	16.8552	0.826224	0.988699	1.49478	1.08345	0.77327	32.4801	0.838156	0.845299	2.56258	17.3423	5.99982	1.10124	1.01027	335.513	129.04	1.19269	40.574	2.77032	1.13559	1.37193	1.01652	1.48903	2.76266	3.10884	1.4505	5.03737	0.359842	0.618182	1.32953	0.965114	1.41614	32.3643	0.985306	1.06799	0.839315	0.888668
MYC	0.699193	1.00091	0.99857	0.923928	1.11229	1.02108	0.973793	2.98503	1.17415	1.16567	1.38287	6.09275	2.57367	1.27525	1.42855	3.46226	1.1858	1.68854	4.33921	1.17141	1.37241	1.48192	16.3183	25.4727	1.17734	1.11392	10.3836	24.0137	1.95589	9.18839	0.955034	1.17256	3.27744	1.10756	0.969697	8.60438	0.64914	1.52749	1.1939	1.45038	1.39449	1.19346	0.701452	2.81967	11.6226	1.11823	1.13445	1.1433	0.900527
THBD	0.271376	1.02742	1.03459	1.10166	1.01684	1.08046	1.14596	1.9068	1.0054	1.41133	1.29699	1.65348	2.54559	1.73193	1.72294	1.43525	1.03073	1.34343	1.0933	1.74143	1.91549	11.1698	6.26504	2.07193	1.01192	1.05651	3.72003	15.3626	5.20703	1.45632	9.27193	0.998638	1.48972	1.06387	10.6936	12.4773	11.8981	18.7075	13.3154	0.710316	0.609131	1.77708	0.933374	1.43664	2.12942	1.07473	0.980201	1.37573	1.21764
MMP3	4.54028	0.99365	1.03556	1.07016	0.88356	0.934213	0.992498	0.572293	1.04242	0.991455	1.00627	0.888709	0.389691	1.0061	1.01799	1.09406	1.89159	6.38818	1.10612	0.947783	1.11843	0.659519	2.82259	2.34403	2.04265	1.32881	2.8278	17.1183	1.20067	1.20903	0.220923	2.08114	10.2537	1.31849	0.45744	20.5118	51.795	1.09514	1.14474	1.6867	1.17436	236.531	3.20078	9.49292	1.52262	1.68576	1.91401	1.15317	1.12678
ANGPTL4	1.39099	1.23651	0.556703	ND	0.995022	1.0175	1.0481	0.801361	1.02109	0.997873	1.00438	0.953519	1.60311	1.00974	1.01707	1.07972	1.09848	ND	ND	0.998257	1.01846	1.86828	11.7243	#N/A	1.12142	1.19283	2.82892	4.58885	3.3033	ND	2.24205	1.1795	7.86526	1.11897	2.61552	7.199	18.1733	3.70795	5.50294	ND	ND	2.42685	ND	7.48461	ND	0.980962	1.0913	1.05707	0.986554
CCL7	0.941793	0.968268	1.00355	ND	1.14837	1.01891	1.13083	8.19148	1.22257	1.04001	1.09914	0.841155	3.89199	1.15581	1.09154	0.969072	1.23524	ND	ND	1.09034	1.25379	2.02344	39.0645	#N/A	1.35181	1.7898	5.18384	18.0491	0.856449	ND	2.79557	1.39334	5.85445	1.62585	2.98177	465.669	57.2099	1.14906	1.70119	ND	ND	6.18184	ND	5.39055	ND	1.01006	1.29042	1.07304	1.05171
LRG1	1.27882	1.11461	1.09971	ND	0.979343	1.03464	1.02029	1.89868	0.996469	1.03473	1.10213	1.12962	1.10833	1.0513	1.06666	0.893962	1.02584	ND	ND	1.12533	1.10016	2.3034	7.21713	#N/A	1.02928	1.31314	1.63379	3.08109	2.22892	ND	2.84462	1.05455	3.18873	1.26815	2.99402	7.32916	6.94268	3.47259	5.2215	ND	ND	1.53828	ND	2.91022	ND	1.03016	1.05074	1.04155	1.05796
CLEC4D	1.18872	1.19864	1.00745	ND	1.39949	1.00118	0.990829	2.07601	1.33031	0.994782	1.02743	1.0276	1.10878	1.0363	1.0614	0.817557	1.8969	ND	ND	1.03171	1.10899	2.22397	31.0703	#N/A	2.07526	1.9526	5.53695	25.5222	0.918205	ND	2.56348	2.12136	2.31283	1.98021	2.64907	low	145.856	0.826718	0.836317	ND	ND	3.66494	ND	2.29693	ND	1.24041	1.90331	1.24776	1.06257
CHI3L3	ND	1.00018	0.996735	ND	1.2348	0.991355	1.04673	0.562989	1.16524	0.992639	1.14565	low	0.869488	1.02119	1.01705	low	1.10003	ND	ND	1.00482	1.03271	6.70115	2.20686	#N/A	0.925166	1.88042	1.70081	4.59533	6.7287	ND	5.32184	0.799511	ND	2.01335	6.41379	47.2859	163.965	60.191	24.2603	ND	ND	ND	ND	ND	ND	0.643614	0.738626	1.37211	1.17939
PLEK	1.77954	0.877123	0.933325	2.40773	1.0604	#N/A	#N/A	2.78148	1.0346	#N/A	#N/A	1.02077	ND	#N/A	#N/A	1.1773	1.15128	3.63193	3.82928	#N/A	#N/A	2.83011	3.84331	2.13965	1.20701	1.40407	#N/A	#N/A	2.98636	3.72458	2.02939	1.22292	3.4393	1.31058	1.30036	#N/A	#N/A	2.00731	1.34959	0.750175	0.569767	4.10113	3.13082	3.32042	3.90315	1.01404	1.17321	0.998263	1.00686
SERPINA3	4.73332	1.37148	0.667037	ND	ND	1.01576	1.05295	0.896529	ND	1.03155	1.09115	1.91158	ND	1.07211	1.11366	1.11561	ND	ND	ND	1.18246	1.19658	7.5565	5.75339	1.16025	ND	1.6949	2.03619	3.9336	3.42295	ND	6.0226	ND	ND	1.70224	4.61582	19.661	6.41672	5.50701	6.59641	ND	ND	1.64662	ND	ND	ND	ND	ND	1.07279	1.06517
Saa3	ND	1.11774	0.982951	ND	ND	1.04079	1.15031	0.951077	ND	1.02928	1.22136	0.922187	2.94128	1.08775	1.06909	1.20822	ND	ND	ND	1.20518	1.30177	2.62319	10.0822	#N/A	ND	1.39432	3.56826	9.6773	4.75513	ND	4.5825	ND	ND	1.56775	2.54061	8.25232	50.2268	13.5058	48.2498	ND	ND	ND	ND	ND	ND	ND	ND	1.12456	1.3271
ARF6	0.6477	1.02159	1.08991	0.836528	1.01801	1.06513	0.998354	2.46571	1.04436	1.07367	1.09012	1.63094	1.8243	1.02792	1.0885	1.21293	1.04686	0.84876	1.06564	0.943688	0.975642	1.22067	3.10763	2.16694	1.05989	0.993633	3.25298	2.25	1.2414	1.20952	2.14347	1.06992	2.43729	1.02254	2.56614	3.59236	1.76574	2.2713	2.40307	1.57405	1.68204	1.03323	0.773756	2.14261	1.08147	0.980075	1.09216	1.0862	1.06125
HBEGF	1.35072	0.725565	0.968708	1.32126	1.0313	1.00694	1.01408	2.18853	1.06828	1.01934	1.02428	1.25002	1.52613	1.05871	1.02257	1.34123	1.07681	1.23283	1.91722	1.03693	1.04781	4.92614	6.24335	4.175	1.07548	1.26192	5.45477	4.23574	1.93153	2.75952	1.92904	1.09016	12.7115	1.16132	8.06807	7.36383	3.85959	1.36277	1.38442	0.868025	1.00858	2.40637	0.827643	11.8189	2.69949	0.983657	1.05483	1.14247	1.00297
JUN	1.35807	0.980745	1.06997	4.46965	1.14458	1.13105	1.15962	5.20823	1.13947	1.18849	1.26702	12.4684	1.81339	1.13097	1.11498	7.16676	1.02625	2.08128	5.71428	1.08506	1.1608	2.46452	4.37608	4.62522	1.02294	0.990863	3.89706	1.30073	5.85385	2.66304	1.48147	1.00238	1.71721	1.00351	2.53186	0.824532	1.30378	3.3305	2.66071	4.85332	3.75431	0.781714	1.08708	1.6569	2.37437	1.09398	1.01293	1.00397	0.990202
LITAF	1.18133	0.599276	0.901098	1.18054	1.00487	0.995347	1.07183	1.04264	1.01206	1.03271	1.10569	1.16699	1.39272	1.07959	1.04336	0.729948	1.0379	3.0228	1.81075	1.16109	1.14925	2.27619	1.79511	1.64624	1.05443	1.13513	1.69288	5.00369	1.88478	2.17483	2.65158	1.04908	2.9791	1.13023	2.41772	11.8431	10.9654	2.32517	3.12076	1.44598	0.999126	1.77048	3.81163	2.84749	2.23314	1.03154	1.05788	1.0736	1.03126
PLAUR	1.43053	1.09226	0.891397	0.697129	1.01626	1.00057	1.02991	2.94012	1.0961	1.03926	1.05344	0.804817	1.18499	1.05614	1.09259	0.894586	1.34514	1.54746	1.04703	1.0323	1.07908	1.88502	10.8863	10.4126	1.35091	1.48607	6.14583	24.7396	1.1029	1.20869	2.8365	1.33556	11.3885	1.36029	2.93776	12.5239	79.3841	1.53571	1.9139	0.830774	0.723814	14.711	0.813618	10.0939	1.89471	1.06077	1.2497	1.18451	1.01459
S100A10	1.15641	0.977664	0.98914	1.71131	1.01091	0.99039	1.00666	1.06803	1.00349	1.02394	1.00726	1.58713	1.86048	1.02495	1.09338	2.31002	1.01698	0.881833	2.08268	1.06637	1.11352	1.14108	2.16749	3.19032	1.02538	1.0924	1.02413	1.55537	2.62853	2.22217	2.3177	1.01619	1.52016	1.12863	2.29247	2.13464	1.93005	4.13391	1.76693	1.14834	99.2165	1.16968	1.60529	1.40808	3.88546	1.00664	1.00788	1.15726	1.09411
SLC2A1	0.905381	0.949963	1.00333	1.77407	0.984192	1.01923	1.00312	1.73517	1.00625	1.02776	1.03419	1.56016	1.64297	1.11002	1.07261	2.39832	1.02632	1.04812	2.06587	1.06875	1.07299	2.32093	1.97002	3.5683	0.995625	1.13266	1.69731	5.10301	3.34595	1.82315	1.43576	0.983009	2.9729	1.0858	2.76472	19.0692	19.3179	0.988341	1.21234	7.60881	0.541253	2.22614	0.739418	2.80302	1.20186	1.00667	0.953074	1.1411	1.04576
TXNRD1	1.12226	1.12568	0.926883	0.695105	0.994375	1.02284	1.02393	2.13057	0.999614	1.02867	1.04372	1.15865	1.38149	1.04135	1.08166	1.12553	1.14682	1.66105	0.850055	1.10098	1.15506	1.73249	2.75258	2.16235	1.12891	1.06852	1.13559	2.303	1.16528	1.75021	2.59452	1.10768	7.33649	1.05322	3.24459	2.42276	1.93225	2.08785	1.44004	3.44129	5.32803	1.50787	1.48246	6.81046	2.19199	1.05077	1.09992	1.0358	1.05533
CP	1.54921	1.13799	1.0216	1.69756	1.07984	1.00646	1.03549	3.79334	1.01354	0.985364	1.08527	1.22468	1.42921	0.997145	1.01362	0.4499	1.03492	1.6986	2.02272	1.00051	1.01435	2.0876	2.58629	2.80876	1.06952	1.13272	2.47455	3.05273	1.18425	2.02066	2.03504	1.05562	4.44953	1.18707	2.84906	5.28686	3.73119	1.51183	1.9468	1.60997	1.07335	0.910784	5.41987	4.05033	3.98568	1.10477	1.10806	1.04537	1.03255
NFKBIA	0.725953	1.01857	1.12085	4.17268	1.08765	1.03929	1.03314	3.23993	1.13481	1.05465	1.21073	1.5378	1.58966	1.05966	1.10888	1.39775	1.08775	1.52501	4.3568	1.06265	1.1189	2.77068	3.96055	6.33745	1.02237	1.03611	1.80043	2.14797	2.48804	4.86185	1.28645	1.02089	2.72133	1.08381	2.18609	85.3434	4.24793	2.64758	2.2425	1.46383	0.218589	0.977744	0.762386	2.56689	4.32992	0.974774	0.990026	1.05512	1.04447
GADD45A	1.00515	0.997661	0.94093	1.3753	0.995301	1.21577	1.12235	1.32573	1.01379	1.27814	1.37645	0.931972	1.31256	1.47735	1.35527	2.58255	1.08423	1.92477	2.20733	1.31218	1.36081	17.228	3.34005	7.73345	1.04892	1.16425	2.35915	6.20181	4.97474	1.69664	3.78692	1.03029	4.34098	1.08886	17.8168	3.12396	6.2106	0.573329	0.171068	0.992483	0.78896	1.55477	1.71173	3.79492	4.24567	1.23433	1.00237	1.00905	0.81635
ADM	1.62025	1.00856	1.16046	5.92895	1.02367	0.985948	0.982603	2.29897	1.03143	0.994624	0.9981	1.24173	4.14728	1.03409	1.01883	1.14368	1.05512	0.41254	6.49864	1.03507	1.01647	8.81227	5.38211	2.71398	1.08956	1.06252	1.02018	1.98655	1.63506	9.39233	8.03249	1.07041	1.78346	1.07337	7.87004	low	5.24742	3.13707	1.87824	0.473196	3.20314	2.15287	0.545838	1.67867	5.805	0.983042	1.03792	1.07481	1.02547
OSMR	1.1227	1.081	1.11391	ND	0.980478	0.951367	1.22873	1.25151	1.01529	1.03935	1.30551	0.720562	2.76384	1.12471	1.33627	0.693636	1.29269	ND	ND	1.1164	1.369	3.05042	8.00267	#N/A	1.34928	1.31101	1.93741	4.29949	1.63853	ND	4.39128	1.30478	3.71584	1.15791	3.85714	4.54392	6.44797	4.529	5.04057	ND	ND	2.75937	ND	3.39734	ND	1.01853	1.23643	1.03601	1.0095
TUBB6	1.26589	1.50614	0.937626	ND	1.00456	0.974005	1.01275	2.21609	1.02371	1.05201	1.05953	0.414306	1.3406	1.14943	1.20738	0.658975	1.09114	ND	ND	1.19607	1.2722	20.7237	21.382	#N/A	1.09458	1.12493	5.59279	8.57228	1.04207	ND	10.8915	1.11375	12.6975	1.11422	21.6763	low	7.34861	3.13742	3.02217	ND	ND	2.71816	ND	12.5675	ND	1.09447	1.14215	1.35372	1.04199
MT1X	0.603155	1.10392	0.749256	ND	ND	1.17752	1.25075	1.50809	ND	1.52251	1.58714	2.21746	ND	1.60421	1.6435	1.98915	ND	ND	ND	1.68597	1.69158	16.232	2.59586	#N/A	ND	1.0633	25.5143	56.3738	4.00103	ND	16.8688	ND	ND	1.04838	16.9156	4.0608	4.1238	4.65127	5.23246	ND	ND	3.31279	ND	ND	ND	ND	ND	1.13897	1.03413
MS4A6E	1.02341	1.13459	0.88562	ND	ND	1.0589	1.08505	2.04731	ND	1.08186	1.09595	0.721603	ND	1.02557	1.07524	0.766329	ND	ND	ND	1.04583	1.0927	2.73191	8.12803	#N/A	ND	1.51772	2.65455	6.06182	1.3012	ND	5.42105	ND	ND	1.65574	3.39309	6.1647	3.715	3.51454	4.6499	ND	ND	2.71358	ND	ND	ND	ND	ND	1.0106	1.06781
BTG1	0.748247	0.930081	1.00679	1.38735	1.02308	0.888195	0.934707	4.42589	1.01719	1.07791	1.01753	2.94733	1.71032	1.02381	0.995336	3.3939	1.03745	1.09792	1.6462	0.959052	0.92828	1.73016	3.30109	2.84368	1.04044	1.01402	2.13616	3.92411	3.3495	1.49889	0.901359	1.02039	1.37078	1.01469	2.76793	13.7761	9.58627	4.43856	0.906102	2.45546	0.71974	0.909561	1.16624	1.30273	1.33005	1.02166	1.00246	1.17929	0.964496
KLF10	0.637014	0.88275	0.921072	1.70233	0.977562	0.927664	1.06693	1.33951	0.98402	0.929037	1.12894	0.612492	1.94245	1.00258	1.10283	1.43604	1.00783	5.17709	2.85915	0.913089	1.11371	1.04039	2.15088	1.61328	1.04188	1.10467	2.38287	2.6404	1.65709	1.65842	1.50623	1.00875	4.10878	1.06293	2.86927	7.35558	7.40052	3.0849	2.78155	3.75733	0.993381	0.72914	1.37456	3.73045	1.0937	1.02079	0.993808	0.969094	0.819381
SELP	1.57204	1.01528	1.00715	1.38329	1.23835	0.988393	1.01212	6.64957	1.39411	1.00417	1.03114	0.987131	3.9265	1.00751	1.0294	1.33533	1.50037	2.26191	1.56246	1.00919	1.06338	2.91841	28.6242	2.3199	1.65336	1.89948	13.8023	30.6616	1.59727	1.52042	2.52878	1.51623	1.87875	1.84881	2.6129	38.4565	37.9569	1.41632	1.31525	0.818969	0.839843	1.48072	1.44623	1.85735	1.63398	1.67332	1.59207	1.0693	1.01508
ARG1	0.999122	1.00294	1.0066	0.698152	0.982375	1.02754	0.969095	1.65144	1.00508	0.992041	0.972395	1.86048	3.03252	0.988552	0.95608	1.37822	1.2221	1.54696	1.007	1.01396	0.982028	1.16577	3.64619	2.7657	1.20715	1.03945	2.76087	11.1848	1.52509	2.76003	1.11967	1.20071	1.28246	1.00485	1.3215	low	701.107	1.66353	2.17863	2.02425	0.833244	0.808033	2.23455	1.21341	3.25553	1.30751	1.29499	0.991322	0.989854
HCK	1.02488	0.933032	0.678141	2.20313	0.998687	0.996426	1.05911	1.38762	0.984984	1.02595	1.11057	0.772562	0.59767	1.0033	1.0296	1.02841	1.02877	2.50732	3.11315	1.0066	1.05964	1.39841	2.6119	2.53329	1.04501	1.18147	0.775401	1.81729	0.905344	2.21355	1.37976	1.06858	3.05531	1.25226	1.27242	low	6.84158	1.19891	1.29079	2.61126	0.404131	3.76267	2.52317	2.94438	3.85251	0.976483	1.13642	0.949484	1.00703
CCL3	ND	1.00808	1.01861	38.5126	1.23762	0.998358	1.02475	121.58	1.17555	1.01191	0.978708	0.857777	0.638221	1.00844	1.00554	0.861833	1.20559	2.82343	110.882	1.01282	1.02421	1.15789	231.878	129.862	1.38722	1.72564	1.47898	4.47147	1.00083	156.04	1.27554	1.40517	4.6651	1.82743	1.50464	254.203	8.30429	1.10792	0.843835	2.07747	1.36506	ND	0.594979	4.27538	38.3058	0.989705	1.29752	1.06267	1.0231
CXCL10	1.59373	1.13702	1.0187	2.29295	1.08235	1.00528	1.0111	2.51303	1.17065	0.970343	1.02571	0.385635	low	1.07099	1.05162	0.63023	1.20944	4.27304	4.51891	1.07384	1.03067	2.49868	9.05109	12.5499	1.10698	2.21617	6.93972	6.51064	0.606083	3.96288	1.69951	1.12118	0.725998	2.26806	2.84334	low	2.7825	0.272328	0.497389	0.336992	0.540324	13.0932	0.766162	0.672321	3.05519	1.00189	1.0366	0.95827	0.993008
THBS1	1.58299	0.689956	1.02162	ND	0.866922	1.04758	0.972795	3.41548	1.09494	1.38294	1.31297	1.14354	9.1678	1.7452	1.44944	1.39974	1.33785	ND	ND	1.37835	1.44419	7.81172	9.35028	#N/A	1.34313	1.46427	8.2	38.8884	2.89215	ND	9.58159	1.43702	1.26997	1.33313	7.12762	#N/A	33.5942	2.21722	1.32302	ND	ND	8.78074	ND	1.17444	ND	1.62886	1.28957	1.59954	1.28057
CLEC4E	1.18535	1.00647	1.0068	ND	1.74414	0.979284	1.00071	0.933526	1.92053	0.991417	1.01073	1.35344	low	0.946209	1.02795	1.0914	3.03286	ND	ND	1.00884	1.01723	1.27669	20.9696	#N/A	3.30824	2.05187	1.11943	2.15992	1.35353	ND	2.85865	3.37055	ND	2.28161	1.78195	3.09088	4.80431	1.65551	1.94413	ND	ND	4.29297	ND	ND	ND	1.42477	3.12389	1.11914	1.05535
CXCL5	1.40105	0.994304	1.01156	ND	1.25636	1.01835	1.02645	1.51285	1.32557	1.01416	1.01051	1.94717	0.710343	1.0141	1.03063	5.63008	2.21131	ND	ND	1.03591	1.11862	0.5	6.18337	#N/A	3.11122	2.9255	7.04105	37.8894	1.20188	ND	1.18832	2.79051	1.87863	3.10723	0.486842	low	200.918	3.94777	low	ND	ND	217.549	ND	1.83429	ND	0.872737	1.50816	1.19411	1.02468
IL1RL1	1.12481	1.0644	1.00266	1.7711	0.925205	0.967434	1.00724	0.878557	0.972396	1.00141	1.00291	1.25188	1.39943	1.00858	1.00082	1.38975	1.82473	1.00924	1.74525	1.01185	1.02167	2.71226	2.36323	1.64479	1.93055	2.1695	2.31788	3.47682	1.219	1.62899	3.32327	1.94047	3.02494	2.36647	0.916519	51.4898	33.405	1.58186	1.28913	1.14748	0.536199	15.3163	0.826123	2.68085	3.86573	0.980386	1.74769	1.01764	0.993485
MMP9	1.36814	0.972382	0.922471	0.622543	1.0698	0.985103	1.01692	1.21137	1.13724	0.997604	1.01826	0.77707	0.615537	1.00858	1.01349	0.678517	1.44972	1.80114	0.917304	0.999949	1.02066	1.97236	1.55227	0.781224	1.65348	1.13765	1.67049	6.5702	1.00705	1.53005	2.09609	1.87399	2.04053	1.14164	2.23431	47.9304	75.4436	0.873976	0.974814	2.49196	0.788735	8.45161	2.18939	1.86116	2.80561	0.870448	1.9078	1.07682	1.03399
PTPN1	0.839349	1.07765	1.1902	1.29114	1.05004	1.03277	1.05044	1.18111	1.03332	1.02202	1.06212	1.01899	2.85714	1.09164	1.09201	1.07106	1.11129	1.35483	1.70112	1.17906	1.18458	2.39918	1.78796	2.79005	1.12239	1.06602	1.85964	3.43299	1.26525	1.80306	2.05022	1.10457	3.93512	1.08283	2.24039	6.48575	5.3556	1.86062	1.58094	2.03299	1.10687	1.62361	1.37676	3.66815	1.00128	1.05694	1.09739	1.02439	0.998962
TPM4	0.90603	1.02338	0.955012	1.12814	0.985551	1.03516	0.995774	1.27357	0.995719	1.09169	1.07928	1.24903	1.66758	1.20416	1.16787	1.29108	1.00773	1.74454	1.05947	1.18176	1.19684	2.40009	2.35563	1.24392	1.00042	1.0153	1.06631	2.88871	1.00435	1.63232	3.18935	0.993182	3.62244	1.04593	3.31881	2.80341	3.40688	2.19659	2.54998	0.572021	1.8415	3.85281	1.16652	3.30403	1.81363	1.01573	1.00992	1.15925	1.07885
ANXA2	1.08282	0.820079	1.03582	0.956889	0.999105	1.01016	0.991322	1.04484	0.999827	1.01453	1.01147	1.01936	1.21297	1.05329	1.03829	1.02964	1.00935	0.395292	1.42272	1.01522	1.07214	1.63587	2.70255	1.99111	1.01443	1.02463	0.97108	2.90136	0.708669	3.38859	2.24918	1.02465	3.31517	1.03212	2.37996	4.44032	4.68261	0.785338	1.65676	0.668893	4.23174	1.16492	0.696317	3.04156	4.74414	1.0002	1.02491	1.34931	1.1639
IL1R2	0.360718	1.00745	1.04549	1.2399	1.06206	0.948711	1.02355	1.79947	1.06408	1.0397	1.09544	0.953665	0.944538	1.059	1.11245	1.39823	1.44815	1.58069	1.21905	1.08028	1.16661	2.24182	12.6506	3.57162	1.55015	1.17004	5.11213	21.0892	1.4723	1.54221	4.72945	1.57695	1.65488	1.07541	4.00878	39.9412	62.5506	1.27463	1.07698	0.814086	0.633348	2.63888	1.30979	1.67647	2.43594	1.07911	1.33704	1.15045	1.00292
TPM3	1.00345	1.18681	1.00018	3.26628	1.03087	0.996967	1.02322	1.62342	1.08602	0.994006	0.99857	1.11633	0.403809	1.01048	1.01783	1.02358	1.14093	2.94256	2.45377	1.01853	1.03429	8.125	2.69383	1.67935	1.16195	1.11841	1.06818	1.32386	0.928884	2.01346	8.98438	1.16435	7.65212	1.10488	3.0625	0.811215	1.93048	1.55303	1.80753	1.16671	1.28944	2.20378	2.13856	7.25311	3.87222	1.00454	1.16163	1.18545	1.05555
IGFBP3	1.68432	1.05302	0.84765	1.78462	0.997456	0.971659	1.01661	1.01475	0.994605	0.986067	0.98036	0.844916	0.831432	1.03879	1.06104	0.705914	1.02352	0.707441	2.16661	1.01935	1.03046	1.02951	3.22863	2.29938	1.05246	0.948944	1.39272	2.49059	0.537428	0.925899	1.00576	1.06936	2.4924	0.927334	1.07198	5.925	5.35623	0.651386	0.741932	1.94361	2.02428	0.40886	1.54332	2.66837	3.68166	0.982303	1.13149	0.953182	0.897021
MAFB	0.626726	0.814283	0.936863	0.743555	1.04819	1.17263	1.00786	2.1587	1.09282	1.1653	1.08674	3.83452	1.39625	1.0803	1.10126	2.45996	1.01596	1.93939	1.06576	1.04838	1.04818	0.677508	1.3723	2.18135	1.05248	1.03485	2.69863	4.02568	2.28453	0.830988	0.404079	1.10849	2.90734	1.03246	0.0959206	2.69676	1.79141	0.544861	0.505802	2.61827	2.48468	1.31626	2.55245	2.68697	0.858326	0.934828	1.12018	0.873143	0.920019
MAP3K8	0.868538	1.00651	1.00501	2.03907	1.07827	0.998662	1.01237	2.67448	1.11417	1.05486	1.17881	0.520719	2.04765	1.05324	1.15212	1.14645	1.11335	1.39912	2.98783	1.0947	1.25026	4.42321	5.27869	2.24423	1.0869	1.13318	17.328	33.0914	3.21245	1.52087	0.860068	1.06476	1.46147	1.03796	3.95677	low	36.2746	1.84763	0.871405	1.89359	0.525896	0.846031	0.5081	1.39627	2.96763	1.04118	1.02433	1.02948	0.973863
SDC4	0.911468	1.01234	1.4039	1.37493	1.02743	0.986877	0.857981	2.07598	1.05239	0.815778	0.819494	3.4523	0.857673	0.826681	0.767951	1.98802	1.12423	1.65385	1.38434	1.01352	0.989238	1.79191	3.59023	3.16078	1.13608	1.05331	1.96336	3.01181	3.61975	1.98138	1.37627	1.13487	2.51384	1.08096	1.92516	low	2.92415	3.73883	3.00888	1.30551	0.991633	0.642122	1.28249	2.28877	2.49892	1.02259	1.09095	1.03264	0.994399
SDC1	0.492652	0.650718	0.961697	1.12477	1.00029	1.01822	1.03773	1.1954	0.985707	1.02049	1.03213	1.74967	0.863143	1.0213	1.01801	1.49494	1.03025	0.764428	2.52371	1.06912	1.04613	2.08154	3.39619	5.83486	1.12466	1.01251	0.952632	1.3	1.21526	4.80351	1.67844	1.17308	2.27723	1.01443	2.32848	low	7.0159	0.987424	1.17393	3.06102	2.13848	1.05658	0.807995	2.15548	12.9355	1.00977	1.20998	1.08218	1.09981
ODC1	1.18694	1.10262	1.12844	1.59148	0.982621	1.01464	0.991009	1.04483	1.00255	1.00204	1.01922	0.673342	1.13359	1.03161	1.0934	0.695616	1.0374	1.35335	2.02035	1.01702	1.08789	1.20164	2.01425	3.46055	1.04646	1.17562	1.46983	2.50228	0.61861	1.90163	3.23772	1.05472	8.90063	1.23427	4.66927	low	2.05163	0.97361	1.01286	7.94272	1.89394	1.78124	1.57769	7.9531	2.70549	1.01356	1.03426	1.11674	1.03535
UCK2	0.892811	0.928254	0.919472	0.696466	0.97295	1.04176	1.00858	1.05412	0.988909	0.983117	1.04918	1.01111	1.35805	1.07314	1.0427	1.30012	1.08586	0.0838926	0.76681	1.09171	1.20705	1.64625	1.94526	2.36135	1.19129	1.15931	3.80061	4.66696	1.90501	0.983623	3.39125	1.22408	ND	1.13691	2.70083	3.17125	4.06156	8.02592	3.56809	1.10742	1.22724	2.63671	0.258576	ND	1.23459	1.07451	1.23955	1.12009	0.98503
GADD45G	1.21577	1.15252	0.798501	ND	1.09933	1.05551	1.03195	3.61525	1.14673	1.08876	1.1377	8.44718	2.35998	1.08861	1.23521	3.49941	1.10368	ND	ND	1.16664	1.30013	0.87163	4.58055	#N/A	1.07606	0.994784	13.2029	7.41066	8.53816	ND	1.08878	1.0636	4.34465	0.991426	1.01244	0.976246	1.15876	7.42884	7.41136	ND	ND	1.02312	ND	3.79632	ND	1.11115	0.990781	1.10555	0.902458
SLC20A1	1.22034	0.995188	1.29357	ND	1.02522	1.10159	1.07322	1.87429	1.01903	1.10732	1.21196	0.9153	1.95534	1.33235	1.27893	1.47404	1.05118	ND	ND	1.20962	1.24816	5.24198	1.33538	#N/A	1.06034	1.11815	2.39689	3.58644	2.16659	ND	3.59975	1.06096	5.55287	1.08823	5.47091	25.4172	2.93246	2.18503	2.16606	ND	ND	2.07957	ND	5.29071	ND	1.0147	1.05045	1.06209	0.995908
GADD45B	0.997726	0.910033	0.703715	ND	1.07755	1.05966	1.00913	3.47264	1.11491	1.23061	1.40535	7.74134	1.50333	1.55504	1.55575	10.1828	1.13791	ND	ND	1.37305	1.38364	204.686	7.96024	#N/A	1.11621	1.07496	2.65633	2.15131	9.52895	ND	36.6824	1.08938	2.28503	1.09169	93.3243	low	3.07092	3.099	1.46523	ND	ND	1.61265	ND	2.09878	ND	1.00377	1.0412	1.09695	0.957201
DBP	1.17077	1.19052	0.733829	0.735881	1.03662	1.39107	1.0111	1.17502	1.02944	0.980271	0.930749	0.41868	4.48825	1.21428	1.02944	0.538688	0.956921	0.835137	0.508782	0.959881	0.96827	2.34933	0.575275	0.395687	0.985869	1.3004	0.222531	0.0619931	0.62702	0.69286	1.40444	0.908769	0.309008	1.36234	2.38065	#N/A	0.136921	0.49536	0.500537	1.46722	0.974134	0.974627	0.868182	0.382719	0.352308	1.03513	0.968674	0.825823	0.818415
HAO2	2.27996	1.0173	1.02149	1.10914	0.922779	low	low	1.15451	0.675046	low	low	1.34604	ND	low	low	1.02951	0.789173	0.841328	1.66352	low	low	0.491673	0.536005	0.377642	1.10224	low	0.22871	0.262774	0.66311	0.382066	0.548771	0.94485	1.03392	low	0.185567	0.0708339	1.47865	0.247052	0.0284191	0.542405	0.666355	0.285367	0.188192	1.15491	2.00225	1.07574	0.763607	0.875344	1.01273
NR1D2	0.999884	0.838507	0.812219	1.04656	0.983819	1.15033	0.993405	1.45484	0.975951	1.03378	1.05063	0.424024	1.59731	1.17124	1.117	0.228043	0.981041	1.06244	1.23221	1.04795	1.02401	2.15951	1.12197	0.734642	0.973036	1.07752	0.738251	0.696888	1.19803	0.715408	0.699168	0.818819	0.837429	1.08123	1.58926	0.317039	0.338871	0.381165	0.335603	4.32388	4.15303	0.439279	1.20936	0.809549	0.645188	0.957055	0.846997	0.943106	0.929013
KIAA1161	0.928264	1.19121	1.09504	ND	ND	1.05674	1.02284	0.930284	ND	0.972732	1.00815	0.899531	ND	0.987056	0.916328	0.839988	ND	ND	ND	0.858383	0.840006	0.435003	0.569925	#N/A	ND	0.950131	0.47754	0.313584	0.488085	ND	0.418369	ND	ND	1.01569	0.456518	0.405422	0.579775	0.224862	0.886117	ND	ND	1.28143	ND	ND	ND	ND	ND	0.859708	0.949985
VTN	1.12256	1.32497	1.00267	0.781885	0.981593	1.00362	0.996634	1.12651	0.997306	1.00313	1.01088	1.5894	ND	1.01103	0.997706	1.21529	0.983818	0.458806	0.505431	0.999451	0.990501	1.28073	0.779262	0.748197	0.964634	0.964826	0.303173	0.361144	1.14716	0.748808	1.02438	0.954712	1.05344	0.977296	1.10573	0.505593	0.344001	1.29041	1.88671	1.11298	0.390105	1.19587	0.562407	1.05759	0.463679	0.998328	0.921706	0.984398	1.00035
TCEA3	0.798501	1.05526	1.0286	ND	0.910103	1.00816	0.972707	1.02217	0.89829	0.977487	0.936475	1.33013	1.17276	0.98646	0.977373	1.11682	0.878423	ND	ND	0.96931	0.932498	0.605167	0.532328	#N/A	0.833124	0.938626	0.90449	0.639152	1.10585	ND	0.449492	0.84181	0.869007	0.950352	0.551903	0.298135	0.385035	0.288412	0.21603	ND	ND	0.524887	ND	0.838834	ND	1.042	0.909978	0.861072	0.974602
D0H4S114	ND	1.00717	1.15042	ND	ND	1.07157	1.02008	0.928792	ND	0.990853	0.991378	0.871145	0.820885	0.973692	0.988917	0.883483	ND	ND	ND	0.954772	0.948526	0.822437	0.625284	#N/A	ND	0.923365	0.525265	0.442379	0.485772	ND	0.119803	ND	ND	0.90538	0.137496	#N/A	0.386182	0.422961	0.428088	ND	ND	ND	ND	ND	ND	ND	ND	0.850783	0.965481
VEGFB	1.45393	0.84271	0.8224	0.626618	1.00214	0.984503	0.995161	0.97632	1.03166	0.980755	0.998295	0.887056	0.962625	0.994139	0.987526	0.740822	0.971775	0.180213	0.322921	0.977546	0.978814	1.23597	1.00698	0.886798	0.932392	0.972403	0.843661	0.725628	0.673701	0.54363	0.241951	0.976001	1.53709	0.981762	0.288606	0.583238	0.498269	0.57848	0.603998	0.71626	1.11128	0.912833	0.0904693	1.49919	0.452299	0.979543	0.976261	0.967253	1.00579
EPHA7	1.15095	0.961354	1.02378	0.771691	0.813535	0.970559	1.01431	0.75202	0.914941	1.00208	0.965878	1.12957	ND	1.00186	1.00394	1.5638	1.11294	2.49338	0.978298	1.02852	1.04468	1.67876	0.629036	1.05553	1.3359	0.981497	1.35714	0.432653	0.301806	0.520612	1.65285	0.901587	1.12601	0.943377	2.15544	0.362064	0.17512	0.0902005	0.129321	2.24284	0.430515	0.957919	5.03642	1.0809	0.600086	0.926513	0.950239	1.00258	1.01095
TPM2	1.17861	1.10642	0.922504	0.971524	1.00248	1.02003	1.02416	1.21736	1.01221	0.998948	1.0269	0.0731178	0.794874	1.00625	1.00494	0.0608655	0.98723	0.281385	0.575081	1.0888	1.0901	8.09915	0.950241	1.06669	1.00059	0.987294	0.798074	0.81854	0.0731178	1.25744	5.56091	0.997301	ND	0.987448	0.617564	0.528064	0.461773	0.171694	0.0731178	0.92499	2.08448	0.672341	0.142857	ND	3.71406	1.03676	1.02311	1.04678	1.18575
1110054M08Rik	ND	1.11616	0.968723	ND	ND	1.00368	0.984545	0.815484	ND	0.978961	0.95999	1.09037	ND	0.994402	0.933982	0.956494	ND	ND	ND	0.982988	0.952584	0.652368	0.725086	#N/A	ND	0.944043	1.07777	0.619175	0.895476	ND	0.135945	ND	ND	0.972369	0.210251	0.454077	0.320061	0.304929	0.433739	ND	ND	ND	ND	ND	ND	ND	ND	0.9682	1.0043
CDKN1C	1.11879	1.17498	1.38912	1.96541	0.981596	0.999584	1.00878	1.14004	1.00862	0.985636	1.01108	1.98006	0.862996	1.02066	0.989404	0.599776	1.00426	1.1422	2.13044	1.00911	1.02196	0.488741	0.944353	0.76866	0.979624	0.930625	0.718758	0.618732	0.823399	0.870021	0.585474	0.950207	0.81657	0.887007	0.401522	0.403506	0.392233	0.091587	0.091587	0.670949	0.692277	1.0478	0.792516	0.704289	2.04205	1.01298	0.927053	0.958823	0.967063
FMO1	1.53986	1.14512	1.16738	1.4705	1.03355	1.01189	0.98325	1.01863	1.01644	1.00698	0.989876	1.5006	1.24978	0.977201	0.97144	1.23505	1.01665	2.94677	1.32004	0.914425	0.932672	0.727189	0.815302	1.72754	1.01819	0.947271	1.12061	0.716271	0.815761	0.525299	0.414916	1.00078	2.69	0.972803	0.333187	0.2838	0.311011	0.439015	0.262121	0.824948	1.0271	0.885636	1.30418	2.63124	0.674477	0.985167	0.939861	0.803989	0.975355
PDE7A	1.45631	1.11273	1.06717	0.623355	1.00084	1.02581	0.999659	1.27959	0.975532	0.961963	0.993818	1.26367	0.855137	1.02454	1.00692	1.05033	0.995683	0.444194	0.800391	1.02162	0.961219	1.22585	0.47172	1.62255	1.00127	0.991322	0.872657	0.540125	1.3862	0.491765	1.56932	0.996532	2.59546	1.06112	1.57066	0.442815	0.584312	0.914631	1.94947	0.436838	0.454738	1.52969	0.48929	2.52471	0.22646	1.0657	1.05019	1.05348	1.02649
CYP7A1	1.0439	1.04068	1.017	1.07145	1.25983	1.29876	1.01057	1.12313	1.20591	1.06436	0.936365	1.80875	ND	0.979923	0.96736	0.764314	1.20709	1.31443	0.89254	0.823049	0.852713	0.402933	0.600895	0.0316079	0.932421	0.967073	1.16885	0.742358	0.622628	0.803018	0.234311	0.78469	0.603007	1.03249	0.0941349	0.583046	0.551398	0.148646	0.153197	0.100483	5.5627	0.858776	1.06873	0.633468	1.34238	0.608293	0.806124	0.74768	0.915604
EFNA5	1.24254	0.995743	1.00431	0.442795	0.815461	1.02368	0.98559	0.796547	0.8493	1.03092	0.987734	0.861605	ND	1.01381	0.976112	0.9309	0.963465	1.37104	0.372282	1.04331	1.01179	0.227826	0.350898	0.463859	1.00634	0.990793	0.938326	1.02643	0.962752	0.416268	0.848696	0.921082	1.06754	1.01395	0.933913	0.0975841	2.49003	0.865228	0.965755	2.92172	0.323887	1.15309	1.11403	1.04343	1.033	0.924005	0.867121	1.01114	0.993393
SPARCL1	1.71615	1.04291	0.914982	0.848218	1.00657	0.947521	1.03016	1.25475	1.01684	0.974837	1.03217	0.991662	1.09282	1.04439	1.0599	1.00506	1.00463	1.06637	0.965865	1.02113	1.11781	1.01836	1.19953	0.287758	0.989689	0.974223	0.456219	0.397541	0.862304	0.852669	1.01558	0.97496	1.41003	0.972514	0.33389	low	0.43998	0.967995	0.745124	7.25582	1.70126	0.559194	0.795725	1.21606	0.779901	0.979971	0.935725	1.02922	0.995467
SUCLA2	1.2076	1.02101	0.969906	low	0.987712	1.0009	1.0361	1.47058	0.983466	1.02491	1.01371	0.141915	1.00231	1.01843	1.02874	0.141915	0.99556	low	low	0.980599	0.987757	0.943176	1.35221	low	0.991391	0.994757	0.929398	0.719237	0.141915	low	0.755204	0.983389	ND	0.94731	0.862969	0.45996	0.41356	0.141915	0.141915	low	low	0.763345	3.08108	ND	low	0.997273	0.981335	1.03429	0.990453
ACOT13	1.25597	0.866302	1.03333	ND	0.965396	1.0065	0.994928	0.83525	0.963105	0.960029	0.969004	1.28731	0.713029	0.97807	0.964611	0.866618	0.944036	ND	ND	0.977835	0.966058	0.722561	0.780574	#N/A	0.926895	0.970043	0.863752	0.680156	0.880049	ND	0.476729	0.926629	ND	0.962797	0.440994	0.327293	0.429889	0.344787	0.436005	ND	ND	0.905281	ND	ND	ND	0.977155	0.953784	0.923444	1.0136
OGN	2.19205	0.892579	1.04882	ND	1.00644	0.99846	0.991006	0.883183	0.978186	1.01806	0.980985	1.19426	2.04129	1.0148	0.985575	1.0781	1.00553	ND	ND	1.01374	1.0014	1.56336	0.718783	#N/A	0.98561	0.912271	0.483427	0.548468	1.2274	ND	1.83065	0.952319	ND	0.832123	1.28456	0.361292	0.290069	0.872305	0.590667	ND	ND	0.148935	ND	ND	ND	1.03313	0.948826	0.989603	1.01302
GABRG2	1.115	low	low	0.508059	1.52227	low	low	1.0015	1.27311	1.03591	low	0.249536	ND	low	low	0.674212	1.39048	1.81729	0.503533	low	low	4.30592	0.911212	0.871564	0.980138	0.955738	1.96867	1.69974	0.211409	0.694848	5.38158	1.49085	1.096	0.961059	6.92105	0.253519	0.416508	0.489222	0.437995	1.04436	0.635223	0.929294	1.68498	1.06988	0.404062	0.995493	1.3223	0.989534	0.983621
WNT4	0.663359	low	low	ND	0.933262	0.99278	1.02064	0.902153	0.929901	0.979467	0.99265	1.0334	0.913278	1.00591	0.979334	0.837453	1.08502	ND	ND	1.02002	1.00208	0.391608	0.400275	#N/A	1.14852	0.987895	0.705864	0.235187	0.502238	ND	0.456876	1.10521	0.945315	1.02233	0.2	low	0.238734	0.818243	0.844288	ND	ND	0.767445	ND	0.920207	ND	0.989008	0.996372	1.0221	1.01707
ITM2A	1.32618	1.08746	0.911476	ND	1.00074	low	low	0.991811	0.99519	low	low	1.11897	1.04081	low	low	1.32697	0.993416	ND	ND	low	low	1.98107	0.625097	#N/A	0.981127	0.944291	0.745505	0.527811	0.911664	ND	1.76741	0.962304	0.860927	0.938708	0.758621	0.365222	0.319931	1.12706	0.948369	ND	ND	0.407198	ND	0.8101	ND	0.993911	0.927448	0.997524	0.979039
PXMP2	1.45237	1.08396	1.07363	1.02942	1.00234	0.989373	0.987651	0.933579	0.99779	1.00228	0.976597	1.66875	0.857253	0.991821	1.00507	1.23871	0.991623	0.866569	0.888501	0.984265	0.986939	0.632352	0.826682	0.92684	0.97758	0.973279	0.953111	0.843292	1.18906	0.77392	0.411021	0.966396	0.806643	0.934866	0.422747	0.653061	0.507401	0.580827	0.42089	0.889966	0.621814	0.778894	1.09472	0.796134	0.98024	0.999587	0.941691	0.889162	0.977659
AQP4	1.20448	1.06835	1.99009	0.511558	0.765693	1.02592	1.02966	1.86217	0.486283	1.01207	1.00345	0.659191	0.542064	1.07164	1.01336	1.16292	0.553791	1.83333	0.62766	1.04467	1.0291	1.15169	1.18688	1.34616	0.743062	0.945225	0.801351	0.889189	1.13733	0.596012	1.54084	0.658136	1.17754	0.810275	1.5811	0.288628	0.344572	1.3217	1.55006	0.255591	0.323037	1.0007	2.71558	1.15176	0.523868	1.5212	0.572202	0.95858	0.939489
GAMT	1.10499	1.01092	1.01221	0.99923	0.985661	1.0008	1.00051	1.04178	0.990671	1.00581	0.980071	1.61235	0.516637	0.995232	1.00432	1.21542	0.997068	0.863309	0.884964	0.985764	0.999909	0.874504	0.882097	1.18648	0.968319	0.920577	1.03653	0.656529	1.21605	0.962773	0.603461	0.951336	0.976359	0.911918	0.645293	0.529882	0.442001	0.671559	0.787719	2.10996	0.240805	1.00587	0.86557	0.970129	1.00882	1.00348	0.91573	0.838852	0.893268
SREBF1	1.2469	1.22006	0.98707	1.11659	1.05332	1.0796	0.950915	0.915263	1.03472	1.0326	0.933413	0.963221	0.737201	1.02374	0.930757	1.02841	0.992679	1.33418	0.6082	0.940287	0.886132	0.410145	0.586544	0.828238	0.974364	0.988426	0.641979	0.499751	0.635192	1.02967	0.225638	0.982117	1.67673	1.03832	0.284706	0.454845	0.717073	0.190295	0.180472	3.77385	0.737815	1.49915	1.13274	1.71263	1.15564	1.03086	1.02319	0.8915	0.958718
CAPN6	1.08468	1.02089	1.0197	1.03181	0.932068	0.979751	1.03848	1.23385	0.982031	0.987138	0.987629	0.374503	0.155039	1.03107	1.03352	0.169991	0.919619	1.00034	1.18592	1.0286	1.00957	0.337435	1.19614	0.998866	0.846748	0.884891	0.873288	1.27055	1.67348	1.04092	0.833549	0.818707	1.13324	0.9227	0.38342	0.137206	0.849344	0.677774	0.483422	1.45852	2.24257	0.942301	1.00273	1.14061	1.3019	0.942237	0.883048	0.991947	1.04952
GPAM	1.8103	0.970448	1.01078	0.674883	1.0073	0.998427	0.997202	1.63916	1.04919	1.01523	0.998394	0.829518	1.19865	1.03747	0.985196	0.637124	1.03777	1.03668	0.608075	0.981246	0.931406	0.617145	1.00628	1.22856	1.04983	0.99494	0.51715	0.437823	0.763032	0.764971	0.555765	1.08019	1.79158	1.01321	0.391587	0.37531	0.374628	0.5999	0.741325	1.12844	0.788206	0.790626	3.23103	1.87555	2.32266	1.02704	1.07079	0.96372	0.945483
PGAM2	1.34357	1.09943	1.02457	1.78357	0.865181	0.983434	1.01321	0.18579	0.729991	0.983907	0.978783	0.891204	0.696273	1.03117	0.974208	0.861127	0.782766	1.06278	1.49873	1.00541	1.00167	2.68142	0.396305	1.57265	0.831051	0.991186	0.994945	0.763027	0.805006	1.1448	4.21829	0.785246	1.00581	0.979973	1.45133	0.3525	0.426411	0.468015	0.864108	1.60915	4.64769	0.958534	0.845291	0.857431	4.85721	1.11446	0.902412	0.994366	1.01274
KLHL24	1.22426	0.716017	0.697459	0.718239	1.01629	0.965764	0.97329	2.16689	0.99542	0.928069	0.991321	1.04766	ND	0.954141	0.958778	1.10698	0.985586	4.56235	0.627651	0.971695	0.963148	0.458689	0.886073	0.106869	0.972932	1.00596	1.1642	0.974486	1.09521	0.189547	0.368511	0.959706	1.66566	0.977443	0.512308	0.326118	0.621288	1.18892	1.03926	0.79846	0.569571	0.859598	5.88471	1.65438	0.856401	1.0037	0.942873	1.06541	1.10459
MLLT3	1.09356	1.00589	1.0117	1.07495	0.987908	1.03694	0.996726	1.04552	0.979242	1.02661	1.00993	0.644174	1.33163	0.982357	1.00611	0.777688	0.96675	1.358	1.14275	1.01698	0.98741	1.16921	0.919132	0.730647	0.946922	0.930406	1.2686	0.669972	0.258271	1.26018	1.11179	0.936982	ND	0.963766	1.1438	0.271382	0.423346	0.31529	0.600139	0.153407	0.455243	0.731585	0.886038	ND	1.00853	0.981603	0.924408	0.982684	0.981177
SLC2A2	0.99175	1.01186	1.0164	0.917614	1.04379	1.03486	0.946092	3.4682	1.08839	0.991547	0.954519	1.50401	ND	1.00681	1.00224	0.9997	1.21323	0.153439	1.25835	0.981351	0.979136	1.21498	1.64248	0.125072	0.971243	1.00344	1.04516	1.17742	1.17421	0.329732	0.593076	1.02793	1.1581	1.05229	0.583005	1.16576	1.50754	0.573946	0.325031	0.0840093	1.95409	0.981813	0.140212	1.14561	1.2463	0.845635	0.990909	0.869151	0.945844
FBXO21	0.993308	1.16851	0.95244	2.52303	0.991362	0.99281	0.946934	1.67062	1.0036	0.966511	0.936351	1.0781	0.998331	0.91302	0.893871	0.973109	0.988027	0.58624	0.872491	0.776743	0.741581	0.388133	1.14225	0.450252	0.984923	0.973145	0.610169	0.492203	1.41357	3.20547	0.579128	0.973	ND	0.987469	0.394892	0.412196	0.461613	0.416928	0.54691	0.572727	0.691291	0.888896	1.13178	ND	5.40413	0.981808	0.95872	0.90453	0.943028
KLKB1	1.01225	1.0008	1.00703	1.00541	1.19838	0.981092	0.951366	1.21315	1.14745	0.952495	0.94245	1.62145	ND	0.962855	0.922578	1.06338	1.09005	2.60625	0.675228	0.92285	0.885204	0.555759	0.973021	0.471216	1.06941	1.02823	3.16168	2.33533	0.918024	0.857061	0.171206	0.787761	1.04964	0.992543	0.165406	low	0.432855	0.348784	0.20173	0.352822	0.530483	0.856212	1.95	1.01115	2.62414	0.619326	0.650932	0.843011	0.924619
MYLPF	1.24369	0.994756	1.02167	2.01263	0.91646	0.968194	1.05251	0.194911	0.729731	0.990619	1.02954	1.68653	0.861324	1.00636	1.04168	1.17354	0.775991	0.688245	2.48191	1.03797	1.05092	21.8606	0.392926	6.62574	0.819025	0.993894	0.919906	0.902882	1.30082	1.24497	10.184	0.772144	ND	0.983157	2.26952	0.421914	0.643114	0.56494	0.192066	3.18423	5.71647	0.427206	0.899489	ND	2.10731	1.10618	0.979041	0.927519	1.00659
PDE6D	0.966756	1.08499	1.0057	0.917724	0.996514	1.00825	1.0164	1.03162	0.997873	0.981769	0.98979	0.58031	0.463126	0.997625	0.986503	0.215611	0.989882	0.847571	0.880898	0.973288	0.975337	0.477387	0.88146	1.19469	0.976212	0.935992	1.04137	0.627084	0.0855769	0.939346	0.440536	0.957898	ND	0.970847	0.90201	#N/A	0.449306	0.488986	5.25883	1.46935	4.38962	1.24946	1.12309	ND	0.895829	0.993296	0.971782	1.01636	0.99962
STX2	1.46151	1.00584	1.09064	0.332455	1.00374	1.01492	1.00198	1.12298	1.00843	1.00789	0.99944	1.27	0.555485	1.00969	0.978025	1.2906	0.966954	0.582435	0.263932	0.991728	0.965089	0.528815	0.85101	0.578644	0.970365	0.927735	1.1992	0.76255	0.630739	0.837352	0.424048	0.973331	ND	1.00477	0.271789	low	0.445125	0.34559	0.955695	0.216621	low	1.518	0.237288	ND	0.432801	0.990471	0.964711	0.977125	1.03024
AKAP4	1.04389	1.06966	1.01233	low	1.34566	1.00527	1.00396	0.539157	0.783065	1.00165	0.973749	1.25005	ND	1.00072	0.971164	1.59879	0.757495	0.343003	low	1.0315	0.974451	2.52863	1.52002	0.21268	0.771795	1.02443	1.41194	2.19701	1.60671	low	2.66079	0.738572	0.968379	1.05259	1.59031	0.281546	0.224773	1.56513	1.69324	2.56541	0.585498	1.04252	0.158703	0.96608	5.13053	0.810031	0.727587	0.995573	1.06212
OMD	1.69501	1.02636	1.03785	1.44159	1.01188	low	low	0.682822	0.979204	low	low	0.965452	1.09424	low	1.03736	0.824589	0.989345	0.908668	1.32096	low	1.05417	1.31141	0.425589	0.461148	0.966648	0.889046	1.80741	2.17778	0.914317	0.881816	0.247963	0.939783	0.919035	0.927339	1.02445	low	0.199582	0.789228	0.877546	0.631333	1.00683	0.114457	0.762071	0.883392	1.02486	1.00909	0.926945	0.975799	0.909844
CTSF	1.37078	0.810757	0.956329	ND	1.00495	0.992448	0.977667	1.33553	1.00429	0.985251	0.995211	0.908954	1.36794	0.99782	0.996872	0.991095	1.002	ND	ND	0.976325	0.975253	0.731343	1.17255	#N/A	0.980257	0.958835	0.814769	0.615307	0.883302	ND	0.403081	0.971753	1.27901	0.892773	0.510524	0.597953	0.586765	0.486497	0.561136	ND	ND	0.359977	ND	1.26601	ND	0.994592	0.94955	0.887388	0.909405
RAMP1	1.16196	0.743832	0.964804	ND	1.00759	0.99937	1.00209	1.09018	1.00561	1.00207	1.02149	0.863277	0.670723	1.02567	1.01713	0.929388	1.00352	ND	ND	1.02042	1.02046	1.37938	1.00446	#N/A	0.983447	1.01121	0.890772	1.0474	1.15435	ND	1.27772	0.977772	0.290555	0.96531	1.22846	0.402379	0.52953	1.51201	1.62024	ND	ND	0.86095	ND	0.305411	ND	1.01078	0.993512	1.0086	1.01657
PPP1R3C	1.50463	1.08111	1.19056	ND	1.01451	0.936561	0.984168	1.35412	1.03863	0.988902	0.932958	0.737677	0.806927	0.922345	0.883667	0.386477	0.981725	ND	ND	0.984727	0.886609	0.275637	1.20758	#N/A	0.964027	1.00009	3.31783	2.23323	0.498417	ND	0.357249	1.01321	1.15004	0.946154	0.239996	1.38015	1.46613	0.382534	0.835338	ND	ND	0.896872	ND	1.03383	ND	1.12277	1.04306	0.815467	0.958829
PDE1C	1.23429	1.05232	1.00437	3.76432	0.930992	low	low	0.675135	0.963148	low	low	0.772202	ND	low	low	3.74004	0.946562	3.54245	4.45105	low	low	0.482759	1.85952	0.521276	0.962351	1.0398	0.826271	1.05297	2.6138	0.653352	0.471264	0.941512	1.28446	1.03762	0.255172	0.142224	0.215508	1.92333	2.64833	0.47391	0.342325	1.3684	4.32783	1.19382	1.78254	0.987383	0.998198	1.02524	1.01867
REEP1	1.28751	0.721226	1.02662	ND	0.987435	0.985331	1.05647	0.795756	0.945856	1.00654	1.04857	1.17744	0.847667	0.962224	1.02271	0.932174	0.942216	ND	ND	0.984498	1.0017	1.52608	0.757696	#N/A	0.933744	0.963681	0.765911	0.454102	1.15328	ND	1.61361	0.978226	ND	0.94595	1.91701	0.401915	1.44636	0.862261	0.687585	ND	ND	0.447611	ND	ND	ND	0.956287	1.04526	0.980987	0.970681
IRF6	0.455931	1.02942	1.00737	ND	0.964828	1.00768	1.05519	1.39152	0.882398	1.0612	1.01997	1.37441	1.7232	0.975833	1.04041	1.24883	1.8237	ND	ND	1.0073	1.04364	0.375803	0.80766	#N/A	1.07187	1.00881	1.02536	1.1087	0.423519	ND	0.494379	1.23639	ND	1.01306	0.333779	0.415704	4.38064	0.435058	0.511513	ND	ND	1.40109	ND	ND	ND	1.08717	1.34366	0.930505	0.93855
MYOZ1	1.16381	1.04763	0.96476	ND	0.859812	0.993708	1.01854	0.397752	0.733037	1.00073	1.00663	0.674636	0.510798	1.00376	1.0175	0.798452	0.782958	ND	ND	0.99853	1.01372	1.71658	0.581608	#N/A	0.828025	0.987476	1.02169	0.807679	0.376728	ND	3.81818	0.778405	ND	0.961526	4.29947	0.438259	0.481298	0.683928	0.591901	ND	ND	0.909463	ND	ND	ND	1.1439	0.957742	1.01318	1.00839
MID1IP1	1.21898	1.03231	0.980288	ND	1.01055	1.03889	0.972786	0.983197	1.01013	1.00191	0.959824	0.469796	1.69379	0.989507	0.936202	0.400708	0.999825	ND	ND	0.978903	0.933547	0.188442	0.791211	#N/A	0.989689	1.18852	2.3659	4.74175	0.174032	ND	0.159671	0.986286	ND	1.14953	0.308162	1.2979	0.978275	0.127607	0.295869	ND	ND	1.62484	ND	ND	ND	0.989938	0.997842	0.874515	0.932692
RRAGD	1.30734	0.782319	0.95073	ND	0.920737	0.999262	1.00371	1.1752	0.894035	0.993306	1.01886	1.57502	ND	0.979927	0.989276	0.808774	0.867733	ND	ND	0.979736	1.02107	0.136966	0.834656	#N/A	0.922166	0.933301	1.04107	0.774256	0.783155	ND	0.276878	0.871261	ND	0.925597	0.553756	0.247521	0.223587	0.350792	0.0786526	ND	ND	1.24196	ND	ND	ND	0.983738	0.892554	0.999307	1.01841
MFAP4	1.62604	0.631617	0.825144	ND	0.982528	0.992389	1.02826	0.182806	0.966061	1.01636	1.00257	low	0.826384	1.02357	1.01904	low	0.981888	ND	ND	1.02889	1.05482	1.3245	0.180118	#N/A	0.968539	0.981523	0.826571	0.799523	low	ND	1.55629	0.973793	1.49966	0.883686	1.54967	0.322107	0.807438	low	low	ND	ND	0.261801	ND	1.46717	ND	0.992618	0.95509	1.00011	1.04748
SLC40A1	2.04131	0.77563	1.01031	0.993599	0.98038	#N/A	#N/A	0.64729	0.962163	#N/A	#N/A	1.63462	ND	#N/A	#N/A	0.780166	0.923764	0.4225	1.06361	#N/A	#N/A	0.413363	0.379472	0.631913	0.960636	0.953917	#N/A	#N/A	0.799825	0.489513	0.228418	0.908931	0.898577	0.950391	0.216113	#N/A	#N/A	0.321516	0.489898	1.64765	1.12121	0.344773	1.14625	0.858474	0.929087	0.950205	1.00053	0.918089	0.938329
LECT1	0.968277	1.00086	0.918471	2.06858	1.00003	#N/A	#N/A	0.656797	1.01195	#N/A	#N/A	1.97564	ND	#N/A	#N/A	0.826628	1.0066	0.371736	2.10551	#N/A	#N/A	0.749535	0.824164	1.21775	0.990543	1.04499	#N/A	#N/A	1.00257	0.594515	0.0613763	0.981147	0.685982	1.03213	0.107254	#N/A	#N/A	0.165974	0.143619	1.37315	0.924349	1.16183	0.328637	0.554858	1.16694	0.981739	0.958159	0.710703	0.789988
MAP2K6	1.28171	1.04393	1.11431	0.971589	0.988694	1.06166	0.969006	1.06546	0.997257	1.10416	0.954219	1.32733	0.391246	1.05651	0.975985	1.16827	0.992102	0.862639	0.964441	1.00869	0.949542	0.898187	0.860826	0.919718	0.948351	0.949769	0.903439	0.73545	1.89211	0.677966	0.630753	0.898098	0.876987	0.951367	1.11402	0.474584	0.710801	0.314262	0.262908	1.30714	0.552601	1.29026	0.964581	0.903138	0.697657	0.981766	0.91763	0.889393	0.952359
CXXC5	1.39096	1.31418	0.857816	0.721403	0.993232	0.970073	0.974239	0.974666	1.00018	0.961941	0.960033	1.17843	0.738758	0.850842	0.874279	0.895957	0.955859	0.924617	0.779783	0.785898	0.792521	0.433524	0.634067	0.445514	0.989024	0.957388	0.477865	0.417225	0.490647	0.966112	0.519462	0.980745	1.89485	0.98771	0.492725	0.46769	0.533075	0.542312	0.814261	0.793823	2.36973	0.69424	0.760281	1.80018	0.955142	0.990753	0.98507	0.981563	0.968287
DEGS2	0.397358	1.00293	1.00676	0.733627	0.984875	0.991728	0.99678	1.11447	1.01285	0.977254	0.986545	0.842128	0.595569	1.00286	0.978277	0.753626	1.02695	1.04712	0.489247	0.991396	0.995867	1.45993	0.469696	0.515185	0.979578	1.04429	1.248	1.56169	0.829905	0.513802	1.08872	0.958149	3.23569	1.04018	0.733034	0.924919	0.944188	0.9577	0.942909	0.86202	1.11213	0.572706	0.602094	3.01351	0.469915	1.00744	0.93471	1.03463	1.01042
PKIA	0.265778	0.945743	0.911833	0.901645	0.988541	1.0426	1.04444	0.985686	0.997966	1.04698	0.993124	0.956777	1.07949	1.02478	1.02868	0.891763	0.985312	1.58301	0.939229	1.06718	1.04092	1.97743	0.907704	0.963746	0.969899	0.940379	0.804588	0.601858	0.465094	1.18043	2.03386	0.960065	1.16358	0.911437	3.07449	0.396975	0.280636	0.691493	1.08607	0.845807	0.635663	0.574924	1.3009	1.15119	1.16497	1.02799	0.938003	1.00402	0.99576
CACNA1S	1.07676	0.982847	0.943784	1.8626	0.984621	0.986362	1.01724	0.597071	0.955179	0.987662	0.962048	0.659793	0.639694	0.96814	0.988956	0.439617	1.04909	1.05303	2.0697	1.01148	1.01328	0.640553	0.405338	0.852163	0.850241	0.970065	0.83567	0.658416	0.937306	1.08819	1.21505	1.07855	2.53568	0.972024	0.302611	0.423152	0.379383	0.855359	1.44674	1.50358	1.03054	1.25267	0.676768	2.47318	1.59962	1.13247	1.14644	1.02149	1.03437
DNM1	1.12681	1.00488	0.994385	0.627391	0.980485	0.994473	1.00787	1.23425	0.997692	1.02718	0.995743	0.675019	0.698104	0.997505	1.00189	1.77536	0.956384	0.712167	0.538931	0.9998	1.01281	2.19697	1.13308	0.796651	0.92755	0.872782	0.601925	0.272202	0.218099	0.863015	2.1405	0.934039	1.49995	0.900957	1.33471	0.163591	0.911351	0.774797	0.336859	0.919014	1.05988	1.0811	0.488818	1.43822	0.711934	1.00827	0.939061	1.02231	1.03298
MYL3	1.09336	1.04868	1.00287	1.0834	0.643985	0.966524	0.982355	0.851084	0.774528	0.949016	0.969905	1.66993	0.0326103	0.990261	0.913941	0.758667	0.631271	1.35986	0.783335	0.966009	0.969316	28.6994	1.05148	0.891589	0.805888	1.02323	0.856635	1.04555	0.667376	1.1301	42.7457	0.621609	1.02645	0.95508	11.4566	0.455112	0.465109	0.297562	0.261489	0.824128	1.17404	1.06799	0.916955	0.970984	1.58561	1.07299	1.14078	1.09421	1.04836
CFD	1.45145	0.376238	0.572429	1.38776	1.04005	0.992493	1.01596	0.420729	1.03193	1.01364	1.01602	0.926995	1.15102	1.03581	1.03454	1.06972	1.0265	1.01748	1.30173	1.02143	1.16345	42.8059	0.528155	0.966395	1.0277	0.926577	0.687268	1.19284	1.16692	1.42762	46.3235	1.03853	1.24342	0.753263	8.93529	1.523	1.68604	0.933353	1.05769	1.46364	0.478921	0.34662	0.691262	1.20478	4.36546	0.999254	1.03157	0.995617	1.20123
VAMP5	1.67284	1.45253	1.01477	1.24916	0.984577	0.992657	0.994977	1.04424	0.982746	0.984131	0.99199	0.935188	0.750111	0.972032	0.960969	0.835344	0.999754	2.13887	0.95378	0.967977	0.950395	0.392529	0.819724	1.56788	1.01279	0.933708	1.17913	0.935326	0.727713	0.762322	0.371839	1.0286	2.70059	0.986965	0.586782	0.217379	0.361099	0.465452	0.712398	0.414773	1.01472	1.17174	1.90297	2.59258	2.97957	1.01365	1.02059	1.02778	1.07178
NELL2	0.976525	0.984952	1.00318	0.361786	0.958311	1.0169	1.03211	0.746593	0.945038	1.02027	0.997148	0.997368	ND	1.0091	1.0045	1.08238	0.997966	1.19586	0.469643	1.03444	1.01315	0.973684	0.608151	0.20155	1.01895	1.0136	1.35469	1.54875	1.17149	0.837874	1.29934	0.864081	1.19301	0.974335	1.32566	9.48696	1.3785	1.17897	1.19388	0.863376	0.749371	2.17759	0.930657	1.08657	0.356715	0.974833	0.876969	1.04298	1.02597
CKMT2	2.16498	1.08975	0.996457	1.04132	0.816632	0.99748	1.08987	0.34399	0.689903	1.17917	1.04512	0.988194	0.863848	1.09694	1.16779	0.848908	0.734136	0.824593	1.09532	1.1065	1.18955	19.8258	0.455535	0.703025	0.809867	0.990006	0.387234	1.80426	0.74893	0.793778	7.82115	0.714481	0.567904	0.97742	3.25194	0.484224	0.57775	0.95341	1.11816	1.34282	1.00484	0.819665	0.339964	0.531041	1.31032	1.02157	0.95798	1.00765	1.04053
PER2	1.03861	0.976354	0.997744	1.62963	1.0675	1.40167	0.99383	1.20825	1.06068	1.19758	1.0624	0.718051	7.99316	1.24419	1.09707	0.487716	0.994725	0.800172	1.97147	0.964437	0.940355	0.882427	1.56634	1.12571	1.0194	1.11408	2.23539	1.54186	0.738239	1.26459	1.35588	1.00798	1.07481	1.51004	2.5	0.490474	0.494724	0.448895	0.779185	3.26194	low	0.925067	0.840909	1.03286	0.453055	1.02406	0.955064	0.98996	1.01259
MXD3	1.03714	1.00969	0.944124	0.919712	0.960363	0.995906	1.00747	0.451854	0.965408	0.98321	0.998098	0.997284	ND	0.997741	0.993817	1.51536	0.939927	1.25513	1.00037	0.998561	0.999083	0.778603	0.614414	1.57156	0.915692	0.91924	0.939773	2.18068	0.331058	0.914107	0.830609	0.896316	0.950472	0.942015	1.00743	0.326859	2.93119	0.302064	0.0443834	0.242656	1.48347	1.18533	0.792453	1.03104	2.89257	0.959581	0.994186	1.0485	1.05781
CD28	1.2893	0.99867	1.01479	1.46609	0.831715	0.984716	1.03297	0.211393	0.75728	1.00647	1.04927	0.2269	ND	0.964069	1.02539	1.099	1.08759	0.223684	2.04452	1.02042	1.06583	2.28302	1.65228	0.531397	1.23026	0.902971	0.654741	1.14311	1.0469	0.64321	3.79717	1.17213	1.0292	0.957657	15.75	0.543654	0.699037	2.23933	3.5016	2.51223	0.853622	1.25396	0.320489	1.02548	1.47204	0.871988	0.93025	1.00155	0.997371
IRS1	1.4688	0.885453	1.25896	1.15599	1.057	0.99542	0.973547	0.750441	1.07097	1.01905	0.968112	1.37495	ND	1.03862	0.943123	1.19771	0.940498	1.10943	1.27457	0.995637	0.949505	0.39459	0.695882	0.881891	1.05768	0.847429	1.20343	0.80317	0.802003	0.732832	0.310873	0.947149	1.10229	0.888647	0.52346	0.000131494	0.169173	0.389092	0.51799	0.911066	1.05394	0.599951	0.908966	1.11483	1.30653	0.956794	0.899948	0.907561	0.983809
PFKFB1	1.11399	1.2732	1.1926	0.933155	1.02272	1.00271	1.02531	0.925468	0.997994	0.981203	1.01151	0.786006	ND	1.0188	1.00802	0.929436	0.967605	1.17961	1.1252	0.960413	0.953843	0.663267	0.717683	1.23519	0.907867	0.953917	0.316759	0.363841	0.604632	0.75727	0.548454	0.881452	1.32173	0.907321	0.39139	0.553842	0.242243	0.350565	0.702487	1.31863	1.27849	1.27156	1.04369	1.45336	2.81734	1.06825	0.945159	0.927718	0.990876
RXRG	1.08213	0.967093	0.919588	1.02812	0.989224	0.972612	0.974056	0.820725	0.986594	0.982335	0.969888	1.06077	ND	0.992551	0.95809	1.07641	0.963538	1.5508	0.900018	0.990117	0.951507	1.33164	0.313787	1.71653	0.977155	0.92927	0.84963	0.540698	1.02225	0.599729	0.493123	0.966677	1.4746	0.907038	0.516047	0.440472	0.325036	0.872303	1.01005	1.12876	0.970025	0.623504	1.57219	1.44431	2.89251	1.01795	0.945127	1.01604	1.02954
SLC22A6	0.981571	0.915832	1.1196	1.14574	1.08233	0.969783	1.00386	1.13695	1.13918	0.993366	0.973633	0.930512	ND	0.959172	0.966832	1.89692	0.994886	0.443256	1.02484	0.976767	1.00214	0.955734	0.546565	1.89775	1.16306	1.04292	2.62519	1.73778	1.06726	0.325724	0.179074	0.943344	1.16059	1.02081	1.5674	0.255135	0.438097	1.93014	0.973565	0.604763	0.762215	1.24782	0.568033	1.10333	0.463267	1.02361	0.999936	1.02218	1.01507
THRSP	4.03586	1.03455	1.03499	1.24989	1.07957	1.24085	1.02283	1.17538	1.05571	1.09435	1.05157	1.23781	0.590797	1.21928	1.16285	0.510339	1.04685	1.36505	1.4639	1.25696	1.23355	1.85155	0.750273	1.44146	0.994909	0.986081	0.904255	0.666139	1.25917	1.01877	0.997206	0.977246	0.680725	0.99619	0.882736	low	0.36823	0.767359	1.41501	2.11791	2.52878	0.152614	1.18995	0.787335	1.14297	0.905081	0.875101	1.01206	0.981379
POLD1	1.03988	0.976649	1.09382	7.6495	0.980095	1.00312	1.01839	1.22129	0.998665	1.04899	0.995581	0.415003	0.921028	0.958882	1.04326	0.330132	0.95629	0.3583	5.51156	1.03763	1.03983	0.895687	1.24054	0.688052	0.969492	0.972139	0.904582	0.751511	0.186105	1.24661	1.14744	0.991857	1.91237	1.05668	1.22016	low	0.819691	0.143201	0.186105	2.40838	0.396921	1.94625	0.632337	1.9453	2.26263	0.977433	1.06169	1.0289	1.04067
GSTA4	0.477303	0.893361	0.99424	1.38958	1.00644	0.982463	0.977698	0.881661	1.00253	1.00252	0.987341	1.51608	low	1.00773	1.0159	1.32913	1.01155	1.12095	1.33382	0.968865	0.98672	0.675417	0.796039	0.69745	0.998584	1.00474	0.72625	0.36875	1.11719	0.694854	0.617845	0.98305	0.859605	1.00152	0.484249	low	0.559584	0.682825	0.552735	0.581369	3.69645	0.738393	0.937394	1.15319	0.747722	0.992485	0.940291	0.960453	0.94374
MST1	0.865793	1.01415	1.02783	0.30994	1.04014	1.00969	1.00166	1.64793	1.04277	0.994405	1.00469	1.044	ND	1.00757	0.994474	1.00252	1.01589	0.631579	0.455613	0.999438	0.995706	0.922937	0.735415	0.225595	0.993159	0.959794	2.26316	1.10331	0.79224	0.311853	0.678079	0.985903	0.935362	0.977689	0.810791	low	0.72773	0.614635	0.809105	0.178589	0.856676	0.73564	0.261024	0.956958	1.35899	0.979099	0.950028	0.960651	0.964504
TSPAN8	1.77753	1.00569	1.0371	1.64781	0.975059	1.00387	0.996073	1.57887	0.967519	1.03095	1.02233	1.0111	1.76194	1.01684	1.03314	0.947603	0.933672	low	2.19842	1.00131	0.993203	1.93235	1.58923	1.99885	0.9396	1.02599	0.889911	0.618367	0.636303	0.330152	1.81042	0.935048	0.591881	1.14629	2.32792	0.609054	0.228401	0.846538	1.34553	1.27027	low	0.0718597	low	0.540352	0.913623	0.9982	0.961967	1.12677	1.03717
MYCN	1.63597	1.28271	1.07713	0.856016	0.866651	0.968112	1.00071	0.843422	1.043	1.00522	0.997994	0.17457	low	0.9798	0.981256	0.510166	1.06787	1.23798	0.672029	0.992597	0.989903	1.68959	1.05604	0.463776	1.12002	1.01059	1.04641	1.43249	0.689556	0.22493	1.74282	1.09523	ND	0.970771	0.641148	low	3.42252	0.441927	0.564142	0.387535	1.20695	1.15069	1.04808	ND	0.271145	0.944104	1.34303	1.04597	1.04669
CDK1	0.746125	1.29037	0.962204	1.99831	0.975072	0.976112	1.02321	1.01477	0.977402	1.0169	1.00545	3.43236	0.780579	1.02479	1.01652	1.90728	0.95354	0.514793	2.06281	0.998385	1.03695	0.516162	0.348643	1.81807	0.947412	0.890468	1.75614	1.81664	0.0910539	1.24495	0.27296	0.94334	ND	0.887201	0.413545	low	3.15507	0.868168	0.0910539	1.06986	0.398541	2.51015	0.491913	ND	1.64058	0.910635	1.09053	0.972106	1.17344
VAV2	1.17758	low	low	1.2936	1.06807	1.01148	0.95293	0.825627	1.11656	0.995829	0.974448	0.895688	ND	0.946734	0.956342	0.840679	1.12782	0.686511	1.42972	0.951025	0.904039	0.362468	0.951694	1.53188	1.02385	1.01994	0.28355	0.77381	0.835678	0.933986	0.264781	1.10906	ND	1.00829	0.272494	0.373121	4.10031	0.655914	0.949082	0.517794	0.861768	1.56364	0.757743	ND	1.63227	0.981748	1.12551	1.01362	0.997791
TNNC2	0.994096	1.01112	1.0063	1.00259	0.880614	0.990545	1.05206	0.0738835	0.687009	1.01012	1.03597	low	0.791371	1.01109	1.04433	low	0.749653	2.1606	1.0809	1.03421	1.06013	332.281	0.196803	1.36505	0.785454	0.997059	0.968446	0.853668	low	0.829989	181.5	0.726485	0.455238	0.996859	20.5625	low	2.99094	low	low	1.66577	3.76274	0.159193	1.35927	0.440354	0.733375	1.10178	0.950812	1.05229	1.00057
FOXA2	1.05863	low	low	1.47827	1.25801	0.94164	0.983262	0.608351	1.03703	0.83207	0.906892	0.977286	ND	0.821329	0.864936	0.481056	1.24418	0.422222	1.50979	0.861111	0.924119	0.40594	0.868939	0.449358	1.26054	0.981035	0.52838	0.607843	0.519514	low	0.60476	1.62531	0.997853	0.985333	0.471481	low	0.906707	0.614409	0.609219	1.9919	1.03381	1.40927	0.349206	0.962289	low	1.52832	1.72032	0.967377	0.922975
HES6	1.24878	1.21533	1.12834	ND	1.07742	1.09144	0.950438	1.46488	1.04392	0.980939	0.898596	0.609365	1.00499	1.00352	0.938082	0.56826	1.03097	ND	ND	0.877744	0.828853	0.492469	1.22025	#N/A	0.965393	0.970547	0.748638	0.652589	0.573582	ND	0.21848	0.936997	0.926997	0.990245	0.142156	0.449576	0.714262	0.240833	0.256636	ND	ND	1.05266	ND	0.942754	ND	0.980416	0.990513	0.876244	0.993051
PCYOX1	1.14425	0.903687	1.05342	ND	0.994475	0.999206	1.00778	1.06497	0.99168	0.993241	1.00857	1.23347	1.03294	0.976761	0.988946	0.818325	0.983976	ND	ND	0.909239	0.94137	0.434044	0.897254	#N/A	0.981995	1.0176	0.689448	0.487731	0.868425	ND	0.316344	0.972422	1.89002	0.998923	0.183407	0.480333	0.433585	0.551618	0.942489	ND	ND	0.709779	ND	1.89881	ND	1.01619	0.971619	0.932953	0.982402
SIX1	0.987865	1.05306	1.00097	ND	1.02512	0.996982	1.04787	1.26641	1.05286	1.05857	1.01762	0.689804	0.379694	1.00131	1.04825	1.05378	1.00245	ND	ND	1.02272	1.08604	1.45064	0.706907	#N/A	1.01477	0.900495	0.459929	0.342187	0.990553	ND	2.45494	1.05368	1.26427	0.907031	0.658798	0.164637	0.287544	1.55067	0.7897	ND	ND	0.852582	ND	1.1163	ND	1.00795	1.08395	0.998421	1.02645
ZIC1	1.6228	1.02429	1.01343	ND	1.03986	0.98778	1.06337	0.816377	1.2096	1.04201	1.01514	0.773028	0.953098	0.97721	1.05819	1.21631	1.03334	ND	ND	1.11044	1.06143	1.20093	0.454122	#N/A	1.40028	0.929302	0.217762	0.170316	0.879649	ND	1.50623	1.07242	1.22362	0.977241	2.10748	0.334425	0.245737	1.27292	1.10088	ND	ND	1.47197	ND	1.15542	ND	0.902359	1.26885	1.00525	1.00399
CREBBP	1.03723	0.955058	1.30719	ND	1.00925	1.00184	0.99429	3.56279	1.0109	0.988674	1.02201	1.18224	1.10094	0.990591	1.00274	1.03056	1.02597	ND	ND	0.993805	0.995494	0.384747	2.24001	#N/A	1.03802	1.02811	0.680584	0.233593	0.790523	ND	0.264656	1.00474	1.82412	1.04282	0.763233	0.291911	0.48317	1.27593	1.38472	ND	ND	1.20483	ND	1.74569	ND	1.00621	0.986282	1.09416	1.19477
PFN2	1.57207	0.861306	0.98532	ND	0.99249	1.00149	1.02609	1.05112	0.987297	0.999685	1.03702	1.10951	1.00182	0.996276	1.0162	0.447583	0.992861	ND	ND	1.01737	0.977686	2.16794	1.03988	#N/A	0.991299	0.966789	0.773475	0.528247	0.236537	ND	1.8735	0.984032	2.43564	0.949827	1.47437	0.316226	0.337309	0.303258	0.753388	ND	ND	1.01709	ND	2.3768	ND	1.00525	0.990927	1.17652	1.05213
USP2	1.26572	1.09432	0.897926	ND	0.971894	1.14704	1.01989	1.7441	1.02532	1.0065	1.03503	0.710987	1.72726	1.1306	1.07378	0.993592	0.975409	ND	ND	1.006	1.05209	6.4474	1.1726	#N/A	0.943386	0.998786	0.766059	0.663931	1.59691	ND	2.46923	0.925544	2.137	1.05332	2.60857	0.292858	0.246142	0.346569	0.439098	ND	ND	1.03029	ND	1.89179	ND	0.984854	0.879899	0.92706	0.956004
MLF1	0.927349	1.02755	0.974379	0.570965	0.830077	low	low	0.962817	0.786329	low	low	1.20869	1.05469	low	low	1.00477	0.822264	1.24112	0.975971	low	low	11.382	1.49913	0.600199	0.862552	0.95202	0.66807	0.545115	1.22661	0.646111	14.0112	0.764969	ND	0.904472	2.0618	0.403453	0.422255	1.22311	0.928307	0.305577	1.30891	0.65319	2.84673	ND	1.40977	1.08963	0.922859	1.01541	1.01416
PHKG1	1.15105	1.81427	0.977948	5.37503	0.783996	low	low	1.22118	0.744653	low	low	low	0.676856	1.0368	1.06269	3.43849	0.712667	2.17892	5.24142	1.03787	low	1.70741	0.798911	1.02293	0.784472	0.861751	0.697531	0.668964	low	0.991142	1.05611	0.69845	1.00393	0.952554	0.771543	0.370375	0.396235	low	low	2.46385	1.40575	1.06685	0.622549	0.958709	1.63506	1.20056	0.815877	1.05815	1.07853
MYH1	1.24307	0.995158	1.0126	0.928401	0.863308	low	low	0.212585	0.692287	low	low	2.74256	0.792519	low	low	1.54719	0.768585	1.12729	1.00794	low	low	91.1254	0.40811	1.23649	0.787704	0.963944	0.770926	0.747888	2.54303	0.857211	53.7596	0.765763	ND	0.991673	10.223	0.46478	0.459891	1.44783	2.45798	5.07412	22.0377	0.31768	0.676953	ND	1.77294	1.1585	1.00839	1.08085	1.04705
SELENBP1	1.16787	1.14824	1.07708	ND	1.01764	1.02047	0.984118	0.921929	1.02233	0.993882	0.905942	1.52277	1.37146	1.01036	0.986502	1.37787	0.984914	ND	ND	0.964628	0.936299	0.735832	0.658933	#N/A	0.992483	0.969624	1.09448	0.649701	1.00704	ND	0.446283	0.960465	0.685716	1.01646	0.42641	0.188445	0.399066	0.632913	0.413607	ND	ND	1.06882	ND	0.692919	ND	0.9888	0.917823	0.892335	0.935352
ZFP2	1.18117	1.03507	1.00703	ND	1.08171	1.00195	1.01617	1.08927	0.98435	0.985813	1.02059	0.167479	ND	0.935362	0.995778	0.167479	1.01635	ND	ND	0.97169	0.942766	0.33432	0.960418	#N/A	1.08633	0.923019	0.771605	0.635802	0.326776	ND	0.446746	1.06034	1.75693	0.981738	0.298817	0.865417	0.781888	0.249138	0.800035	ND	ND	0.83488	ND	1.65628	ND	1.05727	1.10763	0.923415	0.946714
KAZALD1	1.05127	0.986959	0.993541	ND	0.997594	0.953828	0.949303	0.981201	1.00744	0.959327	0.9377	0.809184	0.388455	0.978076	0.93713	1.2845	0.976487	ND	ND	0.969481	0.961212	1.04841	0.616457	#N/A	0.919572	0.916809	0.950638	0.849856	0.816754	ND	1.10318	0.888408	0.364525	0.901843	1.22983	low	0.122901	0.876451	0.628255	ND	ND	1.06499	ND	0.359518	ND	0.945387	0.873547	0.920926	0.945768
SEMA6C	1.11921	1.0036	1.00678	ND	1.01859	0.976528	1.01287	1.05225	1.04292	0.999216	0.981518	0.788609	0.325978	1.04552	1.00825	1.77114	0.980887	ND	ND	1.04391	1.05054	1.53741	0.899929	#N/A	1.0065	1.04774	0.424838	0.377743	1.38746	ND	1.625	1.01205	1.89165	1.06509	1.8244	low	0.4258	1.57028	1.53446	ND	ND	0.952202	ND	1.79212	ND	1.02086	0.969108	1.06095	1.04634
SSPN	0.951864	0.808457	0.828292	ND	0.999163	0.987692	1.01633	1.41994	0.982715	1.02205	1.01614	1.34104	1.09408	1.01378	1.02483	1.59412	0.985667	ND	ND	0.985308	1.04057	1.32125	1.04631	#N/A	0.970978	0.971258	0.612136	0.536675	0.744357	ND	1.14318	0.942579	ND	0.970521	0.829633	0.376728	0.33245	1.08636	0.807836	ND	ND	0.895995	ND	ND	ND	1.01923	0.902771	1.00455	0.99366
ABCD2	2.88461	1.00748	0.995802	ND	1.03412	0.990487	0.967578	1.97273	1.01537	1.0124	1.06398	0.680189	ND	1.00615	0.976622	1.02241	0.943184	ND	ND	0.998553	1.01328	0.487291	0.955133	#N/A	0.899404	1.0035	0.637148	0.636398	0.809954	ND	0.141612	0.877911	1.08272	0.919889	0.097313	0.60893	0.490855	0.799377	0.715644	ND	ND	low	ND	1.03005	ND	0.950569	0.892725	1.08939	1.00012
KERA	1.29012	0.758367	0.992007	ND	0.809849	0.978404	1.01384	0.671967	0.777862	0.971867	0.962965	1.32931	ND	0.980109	1.00052	1.2669	0.845276	ND	ND	0.956618	1.02017	0.347245	0.427713	#N/A	0.749547	0.923244	0.409786	0.673802	1.17486	ND	0.631052	0.69205	ND	0.886082	0.407346	0.319425	0.541874	1.51957	1.02654	ND	ND	0.930455	ND	ND	ND	1.0867	0.46736	1.02975	1.04127
CMPK2	2.1308	1.00752	1.01168	ND	0.977823	1.00463	1.02964	1.13276	0.976895	0.966032	0.976713	0.915674	ND	0.951297	0.958123	0.457673	1.02298	ND	ND	1.06588	0.973455	0.461495	1.02786	#N/A	0.988412	1.54076	0.997333	0.346667	0.47557	ND	0.431141	0.984317	ND	1.54165	0.256324	1.08953	0.816771	0.591688	0.472378	ND	ND	4.49442	ND	ND	ND	0.922799	0.918255	0.952187	0.986399
CLDN8	1.2866	1.01539	1.01525	ND	1.01248	0.985465	0.989226	0.479332	1.02276	0.970436	0.962898	0.871744	ND	0.985013	0.956495	0.352671	0.994668	ND	ND	0.995643	0.960471	2.23333	2.56022	#N/A	0.898887	0.936729	0.53112	0.860477	0.407883	ND	2.65833	0.946472	0.845292	0.957871	3.725	low	0.952957	0.464389	0.418899	ND	ND	0.244582	ND	0.846458	ND	0.905063	0.92556	1.0078	1.00079
GDAP1	1.14485	1.01298	1.03895	ND	0.984585	1.00244	1.0132	1.26266	0.948698	1.03063	0.938393	0.180951	ND	0.980772	1.01574	0.620428	1.02316	ND	ND	1.01107	1.04167	2.35394	0.934217	#N/A	1.08421	0.983354	0.508892	0.416734	0.861087	ND	2.3742	1.01017	ND	0.958105	2.07889	0.589989	0.405948	0.180951	0.180951	ND	ND	1.22759	ND	ND	ND	1.02227	0.927129	1.03148	1.01064
[truncated: 14 more columns]

## Sheet: inflammation
Species	Homo sapiens	Rattus norvegicus	Rattus norvegicus	Rattus norvegicus	Rattus norvegicus	Rattus norvegicus	Mus musculus	Mus musculus	Mus musculus	Mus musculus	Mus musculus	Mus musculus	Mus musculus	Mus musculus	Mus musculus	Mus musculus	Mus musculus	Mus musculus	Mus musculus	Mus musculus	Rattus norvegicus	Mus musculus	Mus musculus	Mus musculus	Rattus norvegicus	Mus musculus	Mus musculus	Mus musculus	Mus musculus	Mus musculus	Mus musculus	Homo sapiens	Homo sapiens	Rattus norvegicus	Rattus norvegicus	Rattus norvegicus	Rattus norvegicus	Rattus norvegicus	Mus musculus	Mus musculus	Mus musculus	Mus musculus	Mus musculus	Mus musculus	Mus musculus	Mus musculus	Mus musculus	Mus musculus	Mus musculus
tissue	skin	retina	tympatic membrane	brain	dorsal root ganglia	sciatic nerve	liver	liver	tongue	optic nerve	skeletal muscle	skeletal muscle	spinal cord	hearts	hearts	spinal cord	muscle	muscle	liver	liver	tympatic membrane	liver	liver	liver	tympatic membrane	liver	liver	liver	skeletal muscle	skeletal muscle	liver	skin	skin	retina	femoral bone	tympatic membrane	brain	spinal cord	tongue	optic nerve	liver	skeletal muscle	spinal cord	heart	heart	muscle	muscle	liver	spinal cord
series ID	GSE8056	GSE1001	GSE17698	GSE29488	GSE30165	GSE30165	GSE20426	GSE20426	GSE23006	GSE40857	GSE469	GSE469	GSE5296	GSE19322	GSE19322	GSE464	GSE5413	GSE5413	GSE6998	GSE6998	GSE17698	GSE4528	GSE20426	GSE20426	GSE17698	GSE20426	GSE20426	GSE4528	GSE469	GSE469	GSE6998	GSE28914	GSE460	GSE1001	GSE1371	GSE17698	GSE29488	GSE29488	GSE23006	GSE40857	GSE4528	GSE469	GSE5296	GSE4710	GSE4710	GSE5413	GSE5413	GSE6998	GSE46695
time PI	24	24	24	24	24	24	24	24	24	24	24	24	24	24	24	24	24	24	24	30	36	36	38	38	48	48	48	48	48	48	48	72	72	72	72	72	72	72	72	72	72	72	72	72	72	72	72	72	72
notes							old	young						C57BL/6	MRL/MpJ		contraction	freeze					old	young		old	young								adult									MRL	C57BL/6	contraction	freeze
TIMP1	3.99817	8.54404	30.6759	172.48	1.02625	1.10706	1.25073	1.18392	1.65164	7.50457	3.10828	18.5608	101.204	173.825	226.012	40.8613	4.20884	8.30032	1.18888	1.01213	33.4046	5.69432	1.18348	1.26885	33.3797	1.18558	1.19998	5.16592	1.7789	13.5956	0.968945	7.68956	9.98314	5.47276	26.5564	30.4034	124.901	1.59008	1.45126	5.63751	6.58251	8.63917	50.0089	11.6936	2.66972	5.18273	4.25418	1.26537	12.0726
LCN2	2.66956	22.9904	27.8238	39.3727	1.00492	0.978555	1.16735	1.54552	1.85492	30.0673	low	150.17	14.133	248.041	54.5142	12.9859	6.65352	14.9923	34.0973	30.9337	30.4648	91.3187	1.14741	1.5387	30.6185	1.14173	1.4899	37.1414	low	49.3346	24.4369	6.5226	6.25966	11.0868	0.442132	23.1896	30.6725	1.47867	1.06496	26.1655	17.3394	2.73394	5.63645	5.76	0.280303	0.794168	0.957118	28.2499	7.06476
CD44	2.67699	1.45472	11.5071	5.70485	1.14098	1.30632	1.06553	1.05601	1.05695	9.94595	1.30951	88.7918	14.8657	29.9301	28.7743	6.24453	7.875	19.5188	0.0557789	0.177885	13.059	2.15913	0.891095	1.08517	13.9306	1.01569	1.09097	1.57237	1.09323	93.357	2.69255	2.51063	5.11404	2.2153	2.33781	16.8472	5.06019	1.41667	1.01571	4.9555	1.51151	51.6955	9.78903	21.129	4.27451	5.675	11.95	10.6864	3.82017
SOCS3	4.20677	3.34568	3.43609	5.10297	1.208	1.3831	1.11857	0.976221	1.27758	4.21166	0.478173	71.0289	31.5356	72.3076	9.85488	2.52578	21.9135	23.6565	2.07189	1.04128	3.76375	3.48091	1.12202	1.03284	3.25085	1.06974	0.988519	2.52615	0.285422	43.9812	2.15903	5.68837	3.31542	1.2037	1.28077	2.40719	2.71012	1.28455	1.0966	2.72909	1.5416	10.343	21.7371	6.8169	1.47375	4.37659	6.31807	2.22103	8.00094
SPP1	21.2552	3.21589	7.01528	55.6251	1.03191	1.02901	1.10751	1.01554	1.48221	2.97964	2.04958	43.8568	5.02378	124.065	310.148	5.1048	18.8837	62.1562	0.962225	1.01522	7.76766	1.33453	1.02641	1.07017	7.143	1.11662	1.08172	0.863582	1.53714	43.1112	1.16351	4.14697	31.1027	10.8807	5.41504	5.48055	93.3515	1.26939	1.42338	3.76155	1.16071	45.0372	4.045	12.6106	22.0078	64.0845	88.3854	1.2979	8.82811
S100A8	3.33733	1.37599	17.0807	37.8192	0.939098	2.27583	1.24584	1.20798	2.16065	42.1687	1.0636	334.094	4.05551	208.679	71.2501	12.1799	15.0095	63.4314	2.26433	2.76619	18.4278	15.0042	1.05636	1.32809	20.0243	0.985655	1.13161	4.09194	0.893103	206.922	4.13736	3.9348	37.7021	0.814484	0.0669894	18.2262	13.5127	1.45329	1.50984	15.82	3.65771	15.3146	1.28733	0.819249	1.19968	1.40215	2.86516	8.29137	0.730794
S100A9	9.06342	3.84983	12.808	40.8996	1.00427	1.51748	1.22789	1.19627	2.26736	47.4754	0.84149	398.12	4.56846	223.714	59.6056	17.5004	12.3277	68.2479	1.93131	2.18443	13.9425	5.84319	1.08351	1.30172	15.2653	0.999764	1.14541	2.70758	0.748439	293.602	2.93473	23.0278	52.8538	2.25578	0.102698	20.7561	12.4451	1.42993	1.36487	15.7406	2.56748	22.855	0.951139	0.150435	1.58533	1.2493	2.47059	5.75723	0.643771
CCL2	6.63877	1.55191	19.932	42.3796	1.04561	1.3476	1.18789	1.0815	1.62993	33.7243	1.95505	416.033	66.3417	24.9497	9.05293	48.2727	126.13	300.883	0.891908	1.04247	20.0506	2.91719	1.01282	1.21185	19.6604	1.00466	1.05939	0.773989	1.34931	443.212	0.893397	10.8853	6.9236	1.02147	17.5163	21.468	37.3235	2.37933	1.25673	11.2633	0.685339	158.393	41.512	1.24791	3.07003	37.9567	56.2944	1.15093	14.4257
PTPRC	3.17201	0.779264	2.00641	6.18161	1.03341	1.19121	0.992008	1.02972	1.2911	2.76651	2.12308	21.2486	4.25735	4.80191	9.72385	4.31165	3.26891	9.39706	0.714631	0.776953	2.11788	1.07293	1.03372	1.09444	2.02817	1.00772	1.08534	1.04945	2.08243	20.5821	1.28929	5.59998	1.6942	8.7592	0.48	1.93857	6.09984	1.67112	1.17475	3.39202	1.17582	21.478	8.44896	3.9673	2.23129	7.33193	23	2.18043	6.57297
MMP12	2.45196	1.03315	5.23343	1.78836	1.45273	3.50462	1.10502	1.08876	1.24078	8.33248	2.5545	4.35454	4.82365	2.96383	1.35093	2.23437	4.26829	12.6248	1.81383	low	5.91013	0.624352	0.974051	1.26032	5.56326	1.18642	1.05821	0.536269	13.1759	18.8922	low	2.80352	0.834802	2.58011	2.70972	4.00252	3.39005	2.12398	1.41958	6.28429	2.13731	22.7269	17.3312	2.61842	0.74717	50.2101	12.7205	low	1.59887
PDPN	4.84744	2.93076	9.932	4.04868	1.03372	1.23306	1.13331	1.11554	1.21644	1.17456	2.97698	20.5101	4.3495	11.9362	13.1442	2.81936	16.4893	50.0341	0.87777	1.01918	10.849	1.67484	1.10618	1.16053	10.4552	1.07619	1.1085	1.95497	1.39305	10.7575	1.72557	7.15261	3.04908	2.50795	9.24654	6.66945	4.18651	1.18197	1.07884	1.12916	1.74627	8.00731	3.86883	2.722	1.34433	4.97974	4.91471	1.48672	2.07994
CDKN1A	1.72599	0.790155	1.97093	1.69316	1.31019	1.13319	1.33798	1.01979	1.02056	3.88227	1.37913	8.37042	4.70342	91.7197	5.46762	2.41025	5.1163	7.45281	9.42365	2.32629	2.08339	23.1118	1.24513	1.17663	2.02575	1.27775	1.19693	10.0853	0.428242	5.1855	3.49409	1.63778	1.11084	0.610659	5.02646	2.38059	2.13565	1.29936	0.948608	2.19389	16.3353	8.53244	4.06318	2.37143	0.753927	6.38704	5.79457	8.14525	1.55729
PLAUR	14.711	0.813618	10.0939	1.89471	1.06077	1.2497	1.18451	1.01459	1.30888	10.0609	1.23673	56.1705	8.66358	9.39879	2.74926	10.5173	7.28472	19.2448	0.983387	0.973607	10.3486	2.91983	1.09739	1.03219	9.40469	1.02443	1.01012	2.0327	0.483603	30.142	1.12122	15.963	2.73556	1.53026	3.62115	8.25226	2.3387	2.03946	1.11989	5.68483	1.47714	17.0712	8.12142	1.0772	1.19566	6.82986	8.13542	0.92759	7.08161
SERPINE1	4.38503	1.56712	5.69079	4.16753	1.01709	1.48161	1.25797	1.03546	1.8644	22.2665	1.23725	17.8247	108.988	36.0381	10.4266	18.4958	10.9376	8.76133	0.934725	0.875444	5.82932	11.3718	1.15394	1.18797	5.57317	0.995269	0.93081	1.22819	0.45742	8.92359	1.07369	15.278	16.5171	1.31083	13.4834	4.83747	3.19618	2.46717	1.65012	8.4859	1.2	8.37998	40.9962	3.34587	1.0218	2.70292	2.69386	0.987014	0.139616
AURKB	3.19333	1.59592	2.14106	2.68388	0.762661	1.03549	1.08992	1.15516	0.942981	3.40034	low	0.789803	2.90897	1.08907	1.03952	1.91872	2.31221	1.30634	1.26406	1.84873	2.6423	3.41325	1.21195	1.54634	2.75966	1.53838	1.52653	6.51807	90.1427	7.69966	4.49528	3.68685	ND	4.33061	1.3012	3.07711	3.92218	1.49804	0.945953	27.4226	4.20301	11.7235	11.4331	5.06931	2.14189	2.69601	4.15141	10.4313	15.1908
LOX	0.947918	1.06041	3.4919	12.8984	0.993121	0.978611	1.06746	1.04405	1.26204	2.10349	#N/A	9.1723	4.04718	10.544	5.58718	8.32915	2.56742	5.43324	1.19167	1.57381	3.64077	2.56553	1.04683	1.04706	3.27503	1.05675	1.02905	2.76387	#N/A	6.34885	1.69444	0.552328	1.24267	1.65061	31.1667	2.07793	12.1506	2.07492	1.39433	3.08444	2.6222	14.6568	6.44802	29.36	2.07122	3.5968	7.78772	1.19571	1.42622
IL6	22.281	1.38422	19.4935	7.35194	3.22494	3.22557	1.14278	low	2.3499	65.6885	0.168391	12.636	37.2279	38.8732	2.36854	14.9819	2.57485	4.73802	0.976716	0.77478	19.6203	1.27292	1.04127	1.03172	16.6418	low	low	1.26238	0.190323	13.2457	1.78289	20.2369	13.3802	1.43003	20.648	8.88281	5.41284	2.17553	1.15722	14.511	1.53846	1.64749	4.14145	2.84795	0.749361	0.479042	0.991018	1.90486	2.7283
ANXA1	1.89475	5.30565	2.23368	3.39071	1.03915	1.01649	1.13999	1.1432	1.14761	1.05238	1.98963	4.16581	4.37956	1.82475	2.39295	5.94318	2.42126	4.76757	0.70521	0.691008	2.55224	1.95797	1.05976	1.19302	2.64493	1.07837	1.14945	1.98199	2.01143	4.22675	1.00496	2.71928	2.19057	5.90081	4.0957	2.72058	5.71327	1.44778	1.02854	1.15154	1.75238	5.143	9.30777	4.55199	2.22891	7.26601	8.94573	1.32365	9.80006
ARPC1B	2.95225	2.33103	3.31843	2.55657	0.983439	1.05116	1.17642	1.08033	1.0766	2.2154	1.69227	4.95178	6.82693	3.48047	4.05336	3.58436	2.05779	4.00306	1.19383	1.23391	3.85789	1.30946	1.10793	1.15804	3.68866	1.12326	1.16477	1.60458	1.19845	3.77766	1.53171	4.46239	1.50982	3.96319	5.55512	3.80548	3.49098	1.44623	1.0675	2.24995	1.66189	3.86927	6.64799	1.94497	1.45633	2.55877	3.67507	1.50182	2.3236
LGALS3	0.769956	2.55058	0.950064	9.26157	1.00982	1.06508	1.11855	1.17418	1.02958	1.69034	2.30347	19.4815	49.106	47.546	54.7799	5.35542	15.1011	52.2049	2.02135	1.59862	1.03317	3.238	1.00779	1.27087	1.07466	1.10876	1.16421	1.73056	2.15803	26.8274	2.18819	0.821467	1.86822	5.02769	4.5631	1.51803	16.641	1.2937	1.02303	1.30026	1.93629	24.1174	65.8495	7.30938	3.46707	84.3014	99.6083	3.79028	10.1141
CD14	2.58528	1.48517	10.006	2.92856	1.08667	1.26699	1.2898	1.03847	1.30925	3.37397	0.861655	15.7214	9.55099	41.7344	10.0927	2.61882	1.80484	2.66474	2.84235	1.13797	10.7645	3.90342	1.09231	1.21793	10.2187	1.03888	1.08901	1.28462	0.422654	11.4346	5.18025	6.69741	5.75473	1.65103	2.57563	7.38475	3.14349	1.74497	1.14433	2.40473	1.20948	3.06742	6.38596	1.59675	1.37404	1.6019	1.44183	6.3306	6.71113
FOSL1	4.62083	1.49562	11.8968	10.0052	1.23402	1.73102	1.16474	1.04299	1.30451	84.6947	0.670874	28.9667	40.062	12.5961	3.71604	8.4157	12.6208	15.9089	1.24579	1.35297	12.0983	2.3847	1.08327	1.05873	10.645	1.0259	1.02772	1.77467	0.302852	12.6586	1.12335	4.70247	2.83136	1.31874	4.76667	5.92459	3.44035	1.37973	1.02551	10.5245	1.16095	11.2557	14.6315	1.01754	0.950617	6.05932	3.88559	1.25301	3.07301
CXCL1	45.0787	1.0388	20.7482	12.7393	1.09885	1.32911	1.95516	1.06272	2.60841	78.6765	0.941068	25.4669	46.1037	130.751	4.22697	1.25967	2.86195	8.19292	1.08541	1.14128	21.0253	6.79852	1.39061	1.11196	20.6157	low	0.992482	5.91243	0.985755	24.8543	1.63765	20.2166	13.8164	0.918648	6.0239	13.9687	10.8483	1.99678	1.24315	5.14522	2.6415	4.16067	4.17105	2.17571	1.03675	0.738053	1.02478	0.750944	1.13044
HMOX1	3.22465	2.03349	5.34662	9.95771	1.0348	1.43665	1.11565	1.03792	0.992206	6.76004	low	16.2708	48.5245	43.1782	16.5449	21.7709	2.99776	5.13155	0.918083	0.897022	5.7333	1.25149	0.998588	1.14331	5.29162	1.00016	1.06952	1.99404	low	11.4792	0.99661	6.85259	2.98883	5.56032	3.06146	4.17111	11.0251	1.69418	0.953933	10.2823	1.48892	4.55795	80.7439	1.0098	1.43396	1.9308	3.52814	1.21071	5.68068
MCM5	2.41555	2.32312	ND	3.30832	1.00307	1.40176	1.05597	1.3225	1.10495	10.5196	1.89044	2.28809	5.65429	1.74312	4.63886	3.15139	1.20856	2.54583	0.0790896	1.05149	ND	7.86773	1.26079	1.53878	ND	1.37699	1.46887	7.58559	2.53139	8.78687	2.99858	2.15747	3.46341	2.04596	2.36454	ND	8.06327	1.44101	1.1492	11.3016	4.7674	8.95561	8.93544	0.350427	1.25281	1.78761	2.96583	5.56423	3.64195
CTSC	2.60157	2.62832	1.61296	0.911675	1.01353	1.05791	0.960698	0.998436	1.10749	1.82757	10.338	17.1742	8.13521	1.87661	7.36489	9.1843	2.39937	2.53302	1.09249	1.495	1.84733	0.906518	0.948551	1.01765	1.9699	0.948856	0.986897	0.755458	9.32209	17.3171	1.74527	5.47039	3.52213	3.55662	4.81823	2.81327	4.75358	1.48502	1.08376	1.99465	0.853806	18.6409	10.046	2.45165	2.22609	3.04403	6.54717	2.414	7.92159
DAB2	1.27133	0.777616	3.51243	1.72465	1.01847	1.08918	1.06034	1.05128	1.12646	4.19922	2.83487	10.3396	5.74389	2.45989	2.92322	1.73581	5.60262	13.6457	0.792276	0.792767	3.74834	0.94091	1.00397	1.05676	3.6065	1.01587	1.03292	1.25044	3.7671	14.6765	0.811563	4.89043	3.55713	2.11163	3.72277	2.44455	2.10028	1.45927	1.1259	4.16218	1.21096	10.5555	6.28049	1.79382	0.966542	5.41391	8.47521	0.783441	3.48395
TOP2A	2.0619	0.744237	2.90107	1.73651	0.878688	1.1111	0.907863	1.16138	1.11783	2.70979	low	1.44387	3.86367	1.05486	0.848749	4.16446	1.11813	4.74313	0.703952	1.80367	4.28043	5.14991	1.18	1.52701	4.8123	1.51945	1.53263	10.7812	low	23.9182	13.4303	3.32462	2.41624	1.29052	3.11648	7.50064	4.08575	1.81574	1.08325	12.1848	7.82633	57.1131	14.1009	1.05838	1.25605	6.34615	8.81868	26.0193	4.75799
CCNA2	3.67291	ND	2.30542	ND	0.897589	1.1579	1.02297	1.12973	0.950287	2.72391	0.856084	2.30956	2.78818	1.01246	1.1451	#N/A	1.05213	1.61929	23.5314	42.846	3.62754	3.54614	1.14619	1.40076	4.6798	1.43225	1.4992	10.8778	2.06555	5.61909	179.901	6.79707	1.30157	ND	ND	8.20028	ND	2.03766	0.945662	19.8095	7.92249	10.9028	9.47298	1.42335	1.2081	2.43912	3.34665	702.411	10.6851
CCL7	6.18184	ND	5.39055	ND	1.01006	1.29042	1.07304	1.05171	1.70263	29.2293	2.52561	91.0736	20.7027	11.8676	8.2826	#N/A	18.794	52.5143	1.48258	1.47529	5.77591	2.36198	0.979181	1.08437	5.65874	0.96645	1.01267	0.630208	2.70277	165.699	0.869017	52.8924	3.9558	ND	ND	5.25226	ND	2.27613	1.2222	9.18412	1.75391	48.2725	11.4886	0.164	1.25749	6.5309	9.23138	1.34313	17.7215
TUBB6	2.71816	ND	12.5675	ND	1.09447	1.14215	1.35372	1.04199	1.11525	3.81879	low	8.61685	33.4171	25.3092	15.7847	#N/A	9.51158	12.1007	0.941287	0.723879	14.1674	12.9703	1.31784	1.22999	13.9499	1.43096	1.34943	19.7017	low	7.96599	1.10917	2.50797	2.15063	ND	ND	15.9879	ND	1.59123	1.07409	3.45012	20.6958	9.18053	25.1071	2.73303	1.45122	14.6551	9.38687	2.59983	0.0736545
CHI3L3	ND	ND	ND	ND	0.643614	0.738626	1.37211	1.17939	2.21869	129.017	2.68661	285.829	9.44709	55.0038	3.72891	#N/A	8.40974	17.4204	29.6733	18.6183	ND	84.1149	1.06222	1.35293	ND	1.0883	1.07847	2.65517	0.721134	121.173	73.5553	ND	2.06037	ND	ND	ND	ND	ND	1.65371	50.6995	2.32184	66.2749	7.58321	11.4722	low	2.69777	5.75761	42.1359	22.8181
HCK	3.76267	2.52317	2.94438	3.85251	0.976483	1.13642	0.949484	1.00703	1.3339	4.16237	1.40527	10.2199	2.91885	2.08212	1.5736	2.59218	1.91444	4.20588	0.97243	1.06679	3.30441	1.26012	0.9183	1.0299	3.44554	0.940183	0.993274	1.50258	2.5763	12.3686	1.52077	6.33474	1.67581	3.63354	1.20552	3.57516	5.25595	1.58112	1.09547	3.39331	1.28056	6.68448	4.42557	1.77187	0.983267	2.36898	7.06239	1.59651	4.3324
IL1B	37.5237	1.95228	27.5689	10.7725	1.04868	1.31436	1.01887	1.01125	1.71594	40.2418	0.803639	85.8211	7.74495	12.2569	3.91599	5.25488	6.83072	21.8135	0.793797	0.690639	28.8509	0.81589	0.976084	1.06645	29.8946	0.93539	0.995713	0.844063	1.17178	130.203	0.936237	27.2795	28.0014	2.00439	2.47588	33.2346	4.25952	1.66575	1.19798	7.69049	0.776307	10.3416	1.59866	1.19602	1.3097	0.623824	3.40125	1.05141	4.10945
PTPN6	1.50212	1.2264	2.07563	2.78664	1.0179	1.08865	0.989411	1.00784	1.13946	2.3925	1.00039	39.1112	5.12799	3.3191	2.01189	2.13193	2.58116	5.88878	0.791409	1.01812	2.2725	0.587894	0.984014	0.991857	2.26693	0.985189	0.997723	1.11093	1.63025	43.2743	0.862405	1.89907	2.31	1.80814	10.8489	2.08086	5.13889	1.42375	1.06607	3.14122	0.787861	25.7755	11.1607	0.891892	2.08264	3.01002	11.4309	1.10095	4.5401
SDC1	1.05658	0.807995	2.15548	12.9355	1.00977	1.20998	1.08218	1.09981	1.03448	3.77221	0.965457	9.19263	10.1633	6.8951	5.63081	20.2664	0.968421	0.852632	1.03203	1.32959	2.3456	2.23144	1.04679	1.069	2.37446	1.07245	1.07731	2.73562	0.957794	9.25644	0.973208	0.923316	1.04519	0.775432	7.28597	2.49536	16.3597	1.80087	0.966395	2.56647	2.03947	7.91718	9.21796	2.52538	2.90074	0.926316	3	1.45588	2.93904
LITAF	1.77048	3.81163	2.84749	2.23314	1.03154	1.05788	1.0736	1.03126	1.12172	1.29211	1.723	14.4443	1.92926	7.07591	4.389	1.23509	2.78892	6.30079	2.68766	2.37451	2.96773	1.36716	1.05123	1.06648	2.93341	1.05789	1.08169	1.27157	0.964039	11.5923	2.89135	2.01712	1.44392	3.8591	5.07913	2.49877	1.90113	1.10831	1.04423	1.4184	1.4956	8.71489	2.12929	2.07431	1.37357	3.73879	5.56623	2.67148	0.0548042
CCNB1	5.82907	1.44166	2.35487	0.944398	0.920626	1.06618	0.969759	1.11873	0.884423	1.29126	#N/A	1.38559	6.05602	1.05111	1.15891	2.56906	1.9078	6.15957	0.980952	1.65003	3.60837	17.4711	1.22917	1.56396	4.42679	1.90465	2.03789	92.8489	#N/A	33.1035	10.1207	7.38118	2.77198	1.47069	4.28571	7.63471	1.9637	1.99374	0.8902	50.4815	97.5244	114.891	68.4461	0.194444	0.773077	10.5603	20.7943	51.8881	11.5586
FKBP11	2.81419	0.649627	2.50668	1.7896	0.967783	0.998233	1.17849	1.10102	1.22451	11.2906	low	7.35281	2.08184	3.10679	2.64221	2.87188	5.27059	8.6	2.76293	1.00479	2.85522	0.681554	1.14724	1.06589	2.91833	1.11958	1.10329	1.69093	low	8.22687	0.653096	3.62453	3.90929	0.384452	6.66145	3.52933	2.03517	1.49115	1.22659	7.60644	1.89102	7.70198	2.15529	1.08268	1.77885	2.79608	6.55686	0.528784	1.456
CDK1	2.51015	0.491913	ND	1.64058	0.910635	1.09053	0.972106	1.17344	0.971381	3.18694	low	1.17597	3.93549	1.03686	2.49593	5.90673	2.73157	6.91021	0.0910539	1.13002	ND	8.6116	1.20207	1.4772	ND	1.51851	1.55193	26.4844	low	21.2219	16.7946	4.28574	3.12959	0.990927	3.54889	ND	4.54664	1.92144	0.969665	15.5306	17.509	28.8302	18.4964	3.46366	2.11449	9.0794	13.2741	74.8869	#N/A
CKS1B	1.62828	ND	ND	ND	0.973947	1.03891	1.08387	1.06612	1.00357	2.83285	3.55986	8.20994	2.94673	2.63187	3.02362	#N/A	5.80449	14.5011	2.15711	1.3954	ND	2.99543	1.15322	1.17161	ND	1.23781	1.2251	4.61605	9.20553	20.9266	2.05472	1.24061	2.4414	ND	ND	ND	ND	1.45186	1.00571	4.19353	3.66081	25.6664	8.13265	0.845705	2.59725	11.3146	15.0921	3.67502	4.01533
CTSS	1.70141	0.836655	2.55005	0.764824	0.979028	1.05902	0.966931	0.998952	1.22079	1.03336	2.2294	11.2953	1.9604	3.31862	7.99716	0.5522	7.96076	19.3677	1.00749	1.17594	2.87748	1.15433	0.892317	0.999811	2.89523	0.940607	0.975797	0.825943	3.08867	20.3121	1.50921	5.45383	3.70338	3.20763	4.41239	2.32311	0.797703	1.02627	1.21696	1.18411	0.982503	23.6336	4.3706	6.72388	2.1793	39.2295	60.0406	2.54644	1.88093
LMNA	1.25829	0.742014	2.18893	1.3981	1.00137	1.06021	1.15138	1.04742	1.06167	1.06414	3.06141	2.37247	4.07697	3.30444	2.51623	1.85691	2.40899	3.22673	1.056	0.826664	2.52795	2.27	1.10278	1.13052	2.59795	1.17496	1.19019	3.87667	3.40226	3.04023	0.658625	1.20597	2.29923	0.63175	2.7957	2.94992	1.53299	1.29057	1.05946	0.887247	0.93	3.37278	3.21023	3.93103	2.51695	3.62912	3.20468	1.02252	1.29061
TPM4	3.85281	1.16652	3.30403	1.81363	1.01573	1.00992	1.15925	1.07885	1.04905	1.15498	1.59346	5.27877	3.39496	2.29723	2.81472	1.21611	2.21323	4.2728	1.07415	1.1076	3.85103	3.03628	1.08959	1.13148	3.74929	1.11133	1.12469	2.7028	1.45682	5.36438	1.67647	3.71237	1.80468	1.21595	3.53543	3.91139	3.09437	1.40678	1.03464	1.30642	2.7457	5.30238	3.81882	1.44383	1.17778	2.06135	3.32675	2.04258	0.72274
CCR2	1.12355	0.820988	1.53913	1.19652	1.02593	1.20338	0.982339	0.990815	1.61615	19.7463	2.6264	61.2814	4.05842	2.93268	2.37285	0.780731	87.2222	239.433	1.39756	1.00702	1.65785	8.24186	0.986506	0.993702	1.60522	0.987985	1.01232	7.56279	2.69024	74.8225	1.15421	3.7645	3.75925	2.20988	0.897764	1.60844	0.484325	1.41961	1.37041	12.8794	9.43256	55.8245	3.89112	5.97633	0.752941	115.933	195.733	1.06677	3.09719
MSN	1.62926	0.91453	5.01364	7.1136	1.05628	1.0744	1.05447	1.0573	1.08998	1.73285	low	7.41187	5.50403	3.41188	3.45412	5.92623	2.20089	5.42431	1.31486	1.01803	5.36437	1.95774	0.982514	1.07035	5.12406	1.0059	1.04557	1.61345	low	6.43855	0.939569	2.03762	2.37398	3.26923	4.6152	3.22295	9.27273	1.38983	1.05085	1.40636	1.87204	6.82482	7.48063	1.62204	1.1128	3.62331	4.99587	2.25934	1.80781
CD68	1.6907	ND	2.14811	ND	0.979838	1.11199	1.14482	1.11927	1.26275	2.69127	2.85634	9.70905	9.14698	4.47301	6.65311	#N/A	6.75167	12.2408	1.10072	1.26709	2.41711	1.51153	1.02196	1.20331	2.49572	1.0488	1.06941	1.08335	4.28505	17.6034	1.22736	5.50045	3.1112	ND	ND	2.95835	ND	1.93571	1.23572	4.36105	1.06212	18.1029	35.018	2.84318	1.8806	12.3794	27.5444	1.679	8.011
NAPSA	1.0225	ND	3.74024	ND	0.983536	1.18331	1.05756	1.04122	1.2969	3.79135	0.907735	92.8285	3.09658	2.76388	1.39746	#N/A	5.61977	15.5133	0.761409	0.749497	4.03516	3.13255	1.05526	1.08297	4.11103	1.03506	1.02954	2.94152	0.97766	71.1758	1.03637	0.96792	3.12944	ND	ND	4.64649	ND	1.85344	1.16017	2.75673	3.51657	29.0465	5.01511	2.64167	3.24026	3.04563	19.3004	0.831026	7.85731
TGFBI	1.18047	ND	1.73549	ND	0.98682	0.992896	1.00729	1.04039	1.10787	2.53087	2.60333	25.1916	9.14621	7.9195	21.211	#N/A	5.14482	15.8476	2.87843	2.229	2.08128	1.75444	0.990924	1.071	2.13993	1.03732	1.09773	1.71914	1.7546	26.0192	1.26785	1.98805	1.1896	ND	ND	2.52029	ND	1.48435	1.06844	2.16946	2.0362	11.3509	7.24597	2.0829	4.08136	4.06726	7.72263	1.55827	7.07374
SLPI	2.21894	ND	11.0205	ND	0.978155	1.51182	1.22794	1.11601	1.00469	53.5642	1.93147	146.237	4.20741	1.54958	2.40594	#N/A	4.11301	17.4555	1.33991	1.45976	11.9553	5.67818	1.1279	1.19897	11.7021	1.19244	1.23721	2.05451	1.45642	160.935	1.14545	2.86322	21.0607	ND	ND	12.7675	ND	2.07127	1.01282	12.2578	3.88557	28.6869	2.03782	1.2531	1.7917	23.0137	5.80308	1.37421	0.00172547
CLEC4D	3.66494	ND	2.29693	ND	1.24041	1.90331	1.24776	1.06257	2.02254	16.3452	0.98678	164.259	51.9993	11.144	12.5414	#N/A	13.6798	41.335	0.910414	0.84955	2.37423	1.84879	1.11053	1.09324	2.38462	1.04784	1.02483	1.76748	1.07154	158.041	0.651419	3.09211	11.8856	ND	ND	2.26788	ND	ND	1.6524	10.6274	1.56277	27.8032	74.8858	1.54871	2.01706	6.07389	18.6502	0.789925	16.4994
IGSF6	2.25725	0.715365	3.86278	3.35364	0.935601	1.18267	0.966869	0.972946	1.39891	4.39894	#N/A	#N/A	38.5791	2.14897	2.16197	9.2621	#N/A	#N/A	0.708325	0.728393	4.21431	3.82383	0.897674	1.0082	4.36515	0.927795	0.990534	5.07772	#N/A	#N/A	1.54483	12.6945	ND	4.89924	4.32911	4.06503	4.13426	2.51458	1.25679	4.9864	5.09326	#N/A	132.883	1.44776	0.818182	#N/A	#N/A	2.02366	4.03969
ANXA2	1.16492	0.696317	3.04156	4.74414	1.0002	1.02491	1.34931	1.1639	1.04266	1.18846	1.65909	7.77167	5.38987	4.93072	4.2782	2.7308	4.6353	10.7598	1.20753	0.992689	3.55916	6.91284	1.22396	1.25447	3.41729	1.289	1.27716	1.62781	1.30769	6.18877	1.0048	1.44295	1.17775	1.47908	4.97363	3.63353	4.12189	1.29643	1.02092	1.03528	2.48004	6.23373	4.1655	1.35433	4.67647	7.46147	8.18705	1.48068	1.36231
C1QB	1.56864	4.1677	1.92516	3.05832	0.99521	0.980769	0.942518	1.05627	1.03546	0.705454	2.22455	2.13371	2.41502	1.29625	1.16312	2.27386	3.65721	9.25422	0.896515	1.18284	2.07474	0.926015	0.923975	1.06994	2.07805	0.96846	1.06205	1.4072	9.22789	8.55978	0.988143	4.27781	3.62654	28.6925	6.29365	1.9804	4.79522	1.25044	1.10171	1.8755	1.38579	10.2485	8.55243	1.26673	1.93298	22.0598	54.9348	1.56571	6.6498
CORO1A	2.3194	1.09901	3.65266	0.652687	0.970283	1.11283	1.06387	1.07656	1.33842	2.48442	1.2601	11.3933	2.24107	9.58309	10.2533	1.63272	5.52628	11.1213	0.849734	1.09366	4.09855	1.39418	0.940534	1.12662	4.20962	0.973624	1.05185	0.971781	1.76003	9.94481	1.15765	3.88932	2.02011	2.96749	0.574925	4.344	0.844532	1.21714	1.16613	2.68421	1.22046	4.15591	3.09144	1.86812	1.57306	6.95363	8.98841	2.38634	1.764
CYBA	2.28082	0.702925	1.28565	4.03751	0.992346	1.07781	1.02612	1.06442	1.13172	1.74581	3.18509	11.4551	8.54982	2.80313	2.17966	3.63046	15.2117	40.4402	1.08739	1.17844	1.43687	1.15253	0.960938	1.11944	1.50718	1.0127	1.08029	0.778486	3.17869	15.4319	0.969614	5.0896	3.13048	1.26567	3.70576	1.92793	6.80656	1.38416	1.12054	2.13772	1.09498	8.24083	21.2941	1.8636	1.404	33.8313	81.5736	1.59621	5.17958
GRN	1.29302	1.24256	2.0655	1.48268	0.979025	1.01528	1.06795	1.06565	1.12025	1.37168	2.69353	3.39937	2.58349	1.04901	1.52677	1.23729	1.57746	3.87648	1.88547	1.94721	2.53108	2.16251	1.03575	1.07549	2.70622	1.04135	1.0576	1.66758	6.34082	8.13596	1.94837	1.57225	2.61275	3.84078	3.23464	3.1164	2.28297	1.29977	1.07819	2.13277	1.81369	9.97752	9.0028	1.77963	1.65915	6.43362	12.9892	2.68575	3.77621
ICAM1	2.50229	1.48018	7.85663	3.58293	1.0571	1.07899	1.0743	1.05938	1.13689	1.41138	1.78211	9.2597	3.37674	5.58269	2.36969	2.15622	3.30667	8.13333	1.74126	1.34683	8.28202	1.52177	1.00765	1.15294	7.78476	1.0594	1.10435	1.23572	1.83859	11.5626	1.65628	3.60828	1.82952	1.30628	4.41771	4.72085	2.34666	1.3997	1.0207	1.18149	1.51265	10.4809	5.74779	1.03215	0.90948	4.08	7.05778	1.52618	5.63146
LYN	4.29291	0.77193	2.40251	4.89124	0.96735	1.12942	0.9532	0.952095	1.18636	1.97857	1.71827	10.7654	2.61893	1.38415	1.28976	6.46673	2.55585	3.67221	1.019	1.04414	2.63396	0.882873	0.919735	0.95319	2.64443	0.950491	0.94812	1.0528	0.925273	10.2729	0.857268	6.63935	1.57092	4.07895	14.0741	2.53014	7.69413	1.53676	1.12316	2.22432	0.914947	6.56122	6.36321	1.47234	1.38665	2.21277	3.91888	1.3486	5.02042
DCK	0.776832	0.825458	1.08989	2.14913	0.858809	1.23221	0.903951	1.08447	1.09401	6.84041	1.74388	4.13533	1.26283	1.67322	2.19169	2.84219	5.76087	4.95652	0.363139	0.724778	1.16637	2.84037	0.912436	1.27443	1.19629	1.08612	1.20136	3.69393	3.49817	5.21033	2.26936	1.04661	2.78751	0.855352	0.818841	1.24154	4.61005	1.32306	0.991692	8.50303	2.64248	8.51359	2.05971	6.44186	0.978448	10.8913	11.1957	3.06435	1.76375
IL1RL1	15.3163	0.826123	2.68085	3.86573	0.980386	1.74769	1.01764	0.993485	2.28469	55.7123	1.77478	48.7636	1.97047	1.04525	1.12835	1.36443	2.08609	4.96689	1.03151	1.50138	2.83971	0.618117	1.02628	0.989029	2.68159	0.994092	0.983009	0.987567	0.435971	12.1365	1.27684	25.9922	5.60057	0.802184	16.7743	2.7091	2.61862	1.65421	1.48211	8.30386	1.12078	8.45155	2.38363	6.4375	1.36943	2.48344	2.49007	1.32818	1.25709e-08
IL1RN	1.65476	0.670175	2.78679	1.13143	0.817885	2.87591	1.03252	1.03057	1.27899	60.4997	0.658227	91.1405	10.356	1.30689	1.36149	1.22558	2.79017	8.84353	2.04622	1.36314	3.10252	1.51831	1.01011	1.09574	3.37411	1.01071	1.02305	1.3531	1.04185	102.185	3.55377	3.09173	2.36152	0.638596	0.474619	4.46171	0.981765	1.64652	1.03307	26.3402	1.42895	13.0748	10.9723	7.82759	0.933045	3.48921	4.90048	4.01635	0.0155265
TGFB1	2.82484	0.348848	1.97799	1.5995	1.00277	1.05881	1.02835	1.03862	1.05352	4.13221	1.45505	31.0011	3.8923	2.75848	1.92155	10.1056	5.81655	24.3022	0.996384	1.13775	2.31504	1.40061	1.01326	1.09715	2.40627	1.03044	1.04999	1.11853	5.11283	57.986	0.743511	2.56559	12.1145	0.336436	4.69666	2.28365	1.82975	1.40871	1.05435	4.13842	1.48173	68.4998	7.0376	1.25211	0.682474	14.2302	65.5	1.36803	3.22408
CD48	1.67885	2.38787	1.95627	1.32036	0.991835	0.967392	0.91914	0.984838	1.22951	2.08717	1.44093	6.52689	4.47356	1.82586	1.24276	0.897191	1.87582	8.35948	0.709402	0.916002	2.1429	0.465713	0.893972	1.01494	2.0397	0.937402	0.985009	0.139615	2.50496	15.0563	0.916844	6.91468	2.85394	5.12375	2.15028	1.38675	2.3343	1.1515	1.25281	3.4443	0.0937346	16.2903	20.8485	13.9048	3.88764	7.40523	21.0131	1.94851	8.18857
ARG1	0.808033	2.23455	1.21341	3.25553	1.30751	1.29499	0.991322	0.989854	1.03683	112.355	1.48568	2308.31	743.851	153.603	75.344	5.71592	45.1685	195.383	1.49927	1.58984	1.27269	0.897067	0.979782	0.982866	1.25559	0.985586	0.991237	0.764389	1.32956	1172.13	1.1931	0.93965	8.61398	2.34355	11.638	1.51041	3.41938	1.50952	1.12706	80.6769	0.723427	129.321	683.005	low	4.96	5.98913	6.83152	1.33211	15.9268
PVR	2.145	1.532	10.9854	5.98988	1.21484	1.11937	1.07489	1.05052	1.22648	6.00557	0.811187	4.92795	4.63493	4.15307	3.12541	2.46953	2.18487	5.32721	1.24301	0.953349	11.4412	2.14844	1.07975	1.10373	10.8786	1.05947	1.06176	1.70544	0.338663	1.95809	1.07484	2.22494	low	4.384	3.87534	7.03267	2.43194	1.79873	1.14497	4.10267	1.53979	2.75222	3.75022	0.2	1.67164	1.84664	1.41176	1.24968	1.10242
MCM6	2.2278	1.09587	4.61056	2.44484	0.987595	1.26456	1.04681	1.42552	1.13832	3.57913	0.0989817	0.843977	3.51284	1.87792	3.73704	6.41983	1.2133	0.612385	0.817265	1.52829	5.70216	17.5282	1.30714	1.6551	6.11536	1.48354	1.47214	14.7787	0.402677	0.523614	2.21055	2.44662	ND	1.69638	3.85985	6.2069	4.71008	1.68703	1.19707	3.27294	9.9182	0.508267	8.46173	14.4815	1.09756	0.444954	0.763761	5.08723	5.63373
TNC	11.9841	1.1918	ND	5.19449	0.874675	1.30191	1.03395	1.0605	1.43822	2.87204	1.38366	6.9614	14.7794	49.1379	53.5858	4.03485	1.88124	6.42619	0.831945	0.159852	ND	1.69991	1.03025	1.08139	ND	1.01403	1.01819	1.53647	0.621116	2.99929	1.02531	9.11945	20.4595	3.34438	73.6667	ND	1.73924	2.08911	1.60205	2.70043	1.36934	5.67194	9.28083	14.4656	5.4313	2.33629	2.99667	1.10195	0.0143
SERPINB2	1.75928	1.22632	4.05384	2.98772	2.44336	1.94975	1.25451	low	1.05525	369.798	2.39206	7.1239	9.2981	1.65169	1.18854	0.388304	1.19461	2.71257	1.69353	0.884867	4.83146	2.25	low	low	5.21332	low	low	4.24242	1.65423	4.91498	2.75631	2.30569	2.17142	1.97763	0.489574	3.99334	1.14364	1.2402	0.964077	332.628	5.7803	1.34573	3.08333	0.188119	4.0101	0.715569	0.48503	3.30877	0.266709
IFI30	4.14704	ND	2.59917	ND	1.0061	1.05771	0.951382	0.994596	1.06983	2.01078	1.32113	15.2719	7.36023	3.96638	4.21359	#N/A	6.37901	14.3383	0.829737	0.86437	3.03159	0.825171	0.943913	1.03682	3.1593	1.01419	1.08435	1.00833	3.60203	30.0517	1.05263	10.1978	2.36938	ND	ND	3.74473	ND	1.3211	1.07154	2.62504	1.31097	38.4284	18.6028	1.88196	0.979061	13.3019	39.5996	1.84441	10.1773
LRG1	1.53828	ND	2.91022	ND	1.03016	1.05074	1.04155	1.05796	1.18342	2.25386	2.15974	10.2957	19.9777	9.06752	2.29565	#N/A	2.29747	2.80873	4.9475	4.49795	3.14677	2.14515	1.03492	1.06046	2.97315	1.03724	1.04379	1.83672	0.812131	5.24448	3.69902	1.23045	2.00366	ND	ND	2.98353	ND	1.41633	1.01624	2.47567	1.75342	1.18557	14.9099	0.741371	0.8214	0.914724	0.925085	4.08395	3.75037
TYROBP	2.45501	ND	3.83068	ND	1.0283	1.06387	1.01479	1.04928	1.26372	1.50522	2.29448	39.5436	4.17855	10.8702	13.2763	#N/A	20.8218	64.6938	1.02889	1.16058	4.15824	1.09618	0.949878	1.09661	4.32911	0.977662	1.0341	0.945495	1.89344	46.8649	1.00942	7.75742	3.25451	ND	ND	4.44989	ND	1.36007	1.18525	1.81571	1.00282	38.9476	9.64604	2.52636	1.62827	43.6771	121.833	2.05909	2.33708
BIRC5	4.35115	ND	1.42487	ND	0.954199	1.20713	0.965701	1.21843	0.890081	2.68789	0.752995	0.236655	2.37756	1.04165	1.22741	#N/A	1.04986	2.32906	low	low	2.17718	54.2	1.32501	1.80797	2.41835	1.88556	2.0197	183.459	4.28361	8.93549	105.658	4.73343	1.39142	ND	ND	3.62569	ND	1.5459	0.929446	22.736	124.529	17.9592	12.7999	1.14953	0.805031	4.35043	4.81624	374.772	4.47569
UHRF1	4.43474	ND	ND	ND	0.906654	1.2588	1.0282	1.37585	1.04918	5.53307	1.402	7.02642	11.5343	2.16311	5.97376	#N/A	3.26977	9.1186	0.227296	1.29076	ND	14.982	1.28298	1.72108	ND	1.4289	1.53535	13.9589	5.50259	16.6647	6.08017	6.10994	1.54295	ND	ND	ND	ND	1.54726	1.08559	6.04222	8.57069	16.1918	35.3196	1.82979	1.04174	8.35349	10.293	10.5962	13.1522
MS4A6E	2.71358	ND	ND	ND	ND	ND	1.0106	1.06781	1.73526	6.41052	3.09182	6.5254	27.5393	6.21777	5.94268	#N/A	7.86182	22.7945	1.53786	1.46236	ND	3.39803	0.902585	1.12298	ND	0.942376	1.0639	1.88322	7.89304	17.4097	2.3899	11.152	ND	ND	ND	ND	ND	ND	1.45312	6.85676	1.2648	19.1355	86.6406	5.85526	0.583705	19.8945	55.9127	4.0549	12.705
Saa3	ND	ND	ND	ND	ND	ND	1.12456	1.3271	1.73519	34.2788	3.9115	90.4285	8.00186	2.54316	6.65606	#N/A	3.01684	4.07979	13.3566	17.8395	ND	2.56649	0.967137	1.24289	ND	0.984505	1.16102	2.22918	1.30688	49.652	26.1914	ND	84.7081	ND	ND	ND	ND	ND	1.40095	22.488	2.36353	7.18054	4.14694	0.685811	1.83186	0.978723	2.38918	19.1328	11.544
ANXA4	0.810949	0.513802	2.03467	1.3301	1.01004	0.976437	1.00841	0.984604	1.03159	1.17142	2.0057	2.43842	2.10852	2.62488	2.14116	2.08778	2.17325	4.00913	0.917885	1.05324	2.28655	2.06111	0.978526	1.0132	2.22947	1.03433	1.03247	1.54249	2.62246	3.72949	1.19081	0.98734	1.13345	0.836153	1.68889	2.25832	1.81601	1.23225	1.02619	1.31019	1.12115	4.32937	6.05316	4.66929	1.64763	7.19052	7.55133	1.38583	2.36638
ARF6	1.03323	0.773756	2.14261	1.08147	0.980075	1.09216	1.0862	1.06125	1.02807	1.02884	2.6557	3.1105	2.25258	4.4609	2.98826	2.08656	2.30952	4.24554	1.52532	1.43964	2.40816	2.27616	1.05874	1.07425	1.94061	1.07632	1.09981	2.20092	2.22059	3.58398	1.04358	1.06437	2.23343	0.847169	3.17448	1.55612	1.08366	1.1706	1.00285	1.08478	2.16673	3.81858	1.94736	0.885714	3.95868	3.6756	3.51786	1.58432	0.770395
C3AR1	2.04362	0.673056	1.25241	2.39882	1.01364	1.20745	0.98939	1.01857	1.51851	5.60071	2.85355	16.3963	13.7961	3.22142	4.2022	1.5821	1.9	3.54375	0.918424	1.02785	1.30349	1.43483	0.927921	1.00897	1.25048	0.962337	0.98456	1.69442	5.20268	38.6753	1.39814	7.44292	2.78281	1.09265	0.714859	1.46698	4.15112	1.37766	1.44772	7.35376	1.94461	24.1545	36.3492	2.11015	0.901255	4.49286	8.47768	1.13917	7.46763
EMP1	0.995871	1.52748	1.76547	2.23175	0.905893	1.14904	1.35327	1.13958	1.07678	1.30784	1.23816	3.99024	10.0059	3.64799	2.40533	2.16453	4.0079	7.66687	0.936701	0.938572	1.89541	4.33766	1.14364	1.16619	1.88565	1.25169	1.25249	2.71861	0.895349	3.303	1.3057	1.23968	1.1919	1.48893	2.52029	1.49663	2.14036	1.45657	1.07456	1.38917	4.07359	3.87654	13.4112	3.46109	0.959302	5.61199	5.3048	2.37837	5.75381
MCM7	1.92396	0.649783	2.53686	1.24433	0.985478	1.11719	1.0089	1.11786	1.08413	3.74272	1.77658	1.54973	3.11654	1.86752	5.68699	1.82512	1.85557	2.74029	1.24173	1.45666	3.02211	2.93121	1.1115	1.2383	3.19176	1.1944	1.21801	3.91953	4.35022	3.6254	2.82135	1.68167	1.30613	0.89722	1.67728	3.05201	1.27537	1.21014	1.05612	3.86443	3.25049	5.22273	4.1893	1.18501	1.24447	2.10473	5.50338	4.4496	2.26818
TNFRSF1A	1.23651	1.86697	3.05997	6.41894	1.05714	1.06352	1.05374	1.01151	1.07487	1.47081	2.40546	4.25671	3.57508	4.38543	2.93302	3.00814	2.02076	3.8706	1.28797	1.25347	3.20362	1.47717	1.05426	1.01157	3.11013	1.04296	1.02652	1.30417	1.42656	4.04654	1.00594	1.58149	1.44967	3.53621	1.73474	3.34041	5.17922	1.36053	1.00427	1.28971	1.43416	2.39606	3.58477	1.32244	1.19293	2.39656	2.32084	1.2955	2.10395
GNB1	2.0788	1.52166	2.65784	6.54868	1.03488	1.10645	1.0725	1.04092	1.01276	1.34925	1.94076	2.85328	2.64616	4.07732	2.0046	1.76338	2.11616	2.50031	1.02829	1.04629	3.05198	1.48159	1.02582	1.06543	3.01935	1.06744	1.10077	2.42442	1.78899	3.62506	0.75977	2.48335	1.62764	1.30688	4.18549	3.21367	4.58217	1.15455	1.01037	1.50875	1.81783	3.41174	3.58719	1.43265	1.49772	2.32452	2.11494	1.17473	0.0268416
LRRC59	2.94355	0.934699	5.44068	1.411	1.00114	1.04256	1.15014	1.05134	1.09932	4.03829	1.73813	3.0507	2.15612	2.74947	4.08872	2.16346	1.87022	3.04379	1.63828	0.787456	5.85081	2.2801	1.13891	1.04233	5.90333	1.10137	1.08762	2.2421	1.8201	3.76151	0.765739	3.0596	1.31959	0.94668	19.6495	5.29133	1.5181	1.24027	1.045	3.22457	1.99778	3.0338	1.83995	1.01445	0.983221	2.0379	2.00786	0.819669	3.17095e-07
PTGS2	14.5011	0.299405	31.2389	1.58055	0.877343	0.985517	1.01304	1.04261	2.01079	13.3319	0.650737	6.63603	12.6915	15.717	3.5507	5.13048	1.27952	1.41325	1.36103	1.33732	31.597	0.534759	1.04342	1.05844	30.2544	1.00596	1.00623	2.37166	0.955683	14.7808	1.1948	21.2056	3.79129	0.566981	71.6421	15.8325	1.93071	1.67093	1.54194	2.85008	1.12299	2.83948	6.35286	1.17316	0.957041	0.53253	0.698795	1.45476	2.18958
CDC20	5.62728	0.399158	1.71268	0.785696	1.01207	1.04097	0.968612	1.21548	1.00686	1.08896	1.03236	1.09387	1.5628	0.943452	0.95764	1.55644	1.71296	1.3096	0.35097	0.968603	2.47634	4.65269	1.34167	1.78996	2.81693	1.97566	2.08865	47.2543	6.28597	4.60328	11.5021	6.39923	1.35968	0.760798	3.13537	4.11191	0.735523	1.6692	0.96319	32.6751	40.1694	7.05317	15.0971	1.02609	2.07132	2.34985	4.17337	26.3264	10.0828
FST	3.17421	0.574244	5.92468	1.14549	1.04387	0.916858	1.12162	1.05849	1.07752	2.44605	0.51363	1.94331	7.51564	1.13186	1.00913	7.37058	3.24699	3.46084	1.92439	1.41566	6.39892	1.31632	1.06041	1.11691	6.44051	1.10134	1.13522	1.30355	0.310078	2.54416	3.48229	4.98673	1.18294	0.522996	5.75053	6.20622	3.98192	1.65841	1.01447	1.8798	1.31321	1.03241	8.21258	2.12816	10.7654	3.01807	5.1988	4.05103	0.00871389
JUNB	1.11318	0.646569	4.89446	1.08326	1.07578	1.16347	1.05184	0.997594	1.08578	3.81067	0.634922	43.0609	4.89602	3.78328	2.06607	8.09861	23.9509	23.2316	1.58107	0.814721	5.38412	1.37731	1.0015	0.98571	4.3765	1.01594	0.984915	1.32454	0.419609	30.7534	1.07699	1.50784	3.66877	0.442997	2.82844	4.03123	0.822564	1.31149	0.958801	2.24331	1.36871	7.64471	3.51814	1.43437	1.64034	11.4018	9.97239	1.62371	3.0525
MMP9	8.45161	2.18939	1.86116	2.80561	0.870448	1.9078	1.07682	1.03399	1.40762	12.0422	3.56415	169.574	2.7899	2.13257	1.17772	5.48954	4.12034	27.116	0.698973	1.00202	1.96566	1.58622	1.04454	1.04257	2.00705	1.00557	0.99477	2.07021	1.21065	94.3023	0.576554	15.1727	5.26017	2.57008	0.44971	1.65254	2.37475	1.97198	1.04611	6.18612	1.9842	26.9475	0.997534	2.96117	1.94531	0.945559	1.77077	0.764646	0.00920349
MYC	1.19346	0.701452	2.81967	11.6226	1.11823	1.13445	1.1433	0.900527	1.09613	13.0479	1.62072	0.449227	9.14697	17.9788	11.0072	20.6354	8.17123	10.9829	0.919066	1.16953	2.8516	2.73998	1.02256	0.93271	2.78161	1.01419	0.93762	1.01955	0.722569	0.659508	0.696752	1.42624	1.23046	1.09037	38.9031	2.16602	6.25093	1.53307	1.02184	4.64148	0.890518	0.741764	5.65588	4.64407	0.359375	3.82877	2.69863	1.01043	2.2395
S100A4	0.797917	0.223218	2.33278	2.61064	1.0141	1.03385	1.18756	1.15537	1.04135	0.986472	1.72233	3.95018	14.0324	6.57091	8.13987	2.23104	6.13644	12.3378	1.04279	1.11144	2.56953	1.76438	1.02109	1.18752	2.60075	1.04691	1.1328	1.35412	7.30264	12.7773	0.933334	1.31406	1.58633	0.251145	5.95407	2.43534	5.20895	1.25072	1.06846	1.08233	1.3562	11.4909	17.0703	1.90735	1.81034	13.1248	15.345	1.42832	11.8753
TPM3	2.20378	2.13856	7.25311	3.87222	1.00454	1.16163	1.18545	1.05555	1.10265	2.04343	0.637983	1.84167	4.0001	3.50102	3.42694	3.1202	1.80966	1.15483	1.09897	1.08851	8.23381	6.22656	1.15202	1.07066	8.11011	1.02574	1.07845	2.17188	0.24157	1.62754	1.27091	2.60958	0.445281	1.32057	3.2397	7.28114	3.07351	1.55086	1.01705	1.93808	7.41406	1.33549	5.65745	0.473448	2.25	1.61648	3.18466	1.7421	0.114466
CEBPD	4.0652	7.80251	8.76212	12.2399	1.08198	1.06386	1.08728	0.999279	1.1412	1.7204	low	2.5003	16.4847	5.64476	1.07814	10.6087	3.32034	2.15132	1.55996	1.18575	9.12733	2.5038	1.01469	1.04884	7.41614	1.0415	1.01734	1.06051	low	1.95689	1.79308	2.83358	1.3201	6.12926	4.99435	5.45536	2.74124	1.51144	1.05287	1.33885	0.82557	1.01098	10.8301	1.3475	1.9218	1.32557	1.55364	2.46611	11.4641
KIF2C	2.8328	0.730372	1.96171	2.41152	0.826752	1.05818	0.976035	1.03424	0.991355	1.32848	#N/A	1.66398	3.33241	1.03141	1.05903	3.67286	1.5893	0.906417	0.825099	0.794693	2.87465	2.88185	1.24475	1.67383	3.24261	1.97888	1.93642	12.5565	#N/A	6.14054	0.834784	3.77685	1.29176	0.50391	7.61538	4.61067	3.77195	1.63258	0.959288	19.7132	11.6199	10.9797	18.7951	1.35207	1.02009	2.25989	2.92727	3.60803	3.78922
CCL3	ND	0.594979	4.27538	38.3058	0.989705	1.29752	1.06267	1.0231	1.70039	8.99922	1.68164	10.9713	71.1644	1.97275	1.14413	23.3842	1.88138	3.76577	1.0779	1.14031	4.45972	1.32817	0.990928	1.01994	4.42047	0.957231	0.9735	0.619195	3.20306	23.1399	1.16776	ND	4.94097	0.590795	7.65035	4.57705	14.8084	1.54001	1.34875	4.81759	0.575851	2.91441	56.3238	1.44444	low	2.25676	3.33483	1.18091	6.43758
CD53	2.8982	1.78155	ND	2.63043	ND	ND	0.998654	1.01649	1.29533	1.90388	1.25734	80.9004	5.70673	15.4342	12.5934	2.68192	60.6795	246.154	1.04632	1.17564	ND	1.05507	1.02627	1.01715	ND	0.999241	1.0067	0.865939	0.786632	61.351	1.36808	7.99922	7.34882	5.92381	3.90067	ND	4.76779	1.38162	1.18015	1.90734	1.02868	36.6221	12.3348	1.93137	1.67208	114.731	291.513	2.48374	4.73035
LCP1	1.90952	ND	3.12067	ND	1.02312	1.1903	0.942316	0.972585	1.30765	3.50064	1.0436	19.3718	2.67914	4.61336	9.98342	#N/A	10.9641	23.8838	1.10422	1.38491	3.54161	0.930722	0.901363	0.976746	3.41743	0.965033	0.966607	1.17691	1.41849	20.1327	1.12403	3.55718	2.21477	ND	ND	2.53894	ND	1.30093	1.22587	4.72129	0.906598	15.9435	6.23251	3.97196	1.41151	18.9809	31.826	2.01535	1.74271
ANGPTL4	2.42685	ND	7.48461	ND	0.980962	1.0913	1.05707	0.986554	1.10222	6.87024	1.46043	17.7423	9.03437	73.6852	9.567	#N/A	2.26843	3.86342	2.10835	1.93165	7.87127	1.29672	1.03031	0.995595	7.07724	0.993892	0.978744	0.537412	0.492826	10.7664	0.946903	1.77128	1.43019	ND	ND	4.76482	ND	1.5848	0.844729	4.60312	0.599386	9.46674	7.26814	0.790891	1.47196	2.62382	2.83648	2.27018	5.5104
FBN1	0.514912	ND	4.47025	ND	0.992104	0.985206	1.08381	1.1154	0.947952	1.30116	1.40252	1.62537	3.69378	2.28306	2.36073	#N/A	1.13628	2.18044	1.74121	2.09746	4.98898	5.99765	1.06291	1.1084	4.84144	1.09223	1.13081	2.71831	2.98346	2.02632	1.00974	1.78255	0.969574	ND	ND	3.3215	ND	1.69818	0.98935	2.54172	5.12911	5.35867	5.53658	3.16674	1.52574	2.60946	3.0021	2.13054	0.0141568
IL13RA1	5.07289	ND	3.1976	ND	1.05631	1.10055	0.991361	0.997166	1.13942	3.52243	2.26208	19.1703	4.7354	1.91492	1.37955	#N/A	3.99552	8.46861	1.46579	1.68826	3.47123	8.25882	1.0032	0.972236	3.46115	0.975869	0.993971	9.24314	0.85412	8.44099	1.66931	3.66476	0.915454	ND	ND	2.90091	ND	1.67395	1.07111	1.91888	10.5804	4.43192	6.16724	0.216253	4.18137	5.75336	6.11211	1.95964	1.49526
THRSP	0.152614	1.18995	0.787335	1.14297	0.905081	0.875101	1.01206	0.981379	0.990885	0.419974	low	0.127443	0.697462	0.453354	0.376004	0.23447	0.661159	0.464803	1.17406	1.15976	0.808925	0.291941	1.02404	0.968017	0.854847	1.00373	0.967315	0.230343	low	0.171922	0.678692	0.490192	0.410248	1.27945	0.12837	1.1623	1.38497	0.692395	1.00701	0.762667	0.585558	0.170686	1.14184	0.508824	0.798701	0.576279	0.449977	1.33497	0.0442488
TCEA3	0.524887	ND	0.838834	ND	1.042	0.909978	0.861072	0.974602	0.936767	0.301525	0.130294	0.0889396	0.427016	0.339364	0.508607	#N/A	0.573059	0.354891	0.444847	0.907201	0.932535	0.458923	0.886423	0.995541	0.893336	0.973109	1.00637	0.602909	0.0400361	0.0562389	0.618382	0.251807	0.758025	ND	ND	0.751643	ND	1.20465	1.0089	0.654311	0.695823	0.0501112	1.25744	0.423365	1.00245	0.311966	0.470993	0.871921	0.111317
VEGFB	0.912833	0.0904693	1.49919	0.452299	0.979543	0.976261	0.967253	1.00579	0.966436	0.534571	0.359736	0.307044	0.526558	0.582845	0.577239	0.298075	0.697054	0.457319	0.717589	0.792719	1.62239	1.00058	0.942305	1.01659	1.58075	1.00726	1.01186	0.734143	0.331294	0.239583	0.553697	0.745866	0.78503	0.135341	0.130764	1.50555	0.491392	0.944464	0.942397	0.759053	0.736071	0.287492	0.542086	0.600189	0.748298	0.4062	0.493201	0.662497	0.0350387
MYLPF	0.427206	0.899489	ND	2.10731	1.10618	0.979041	0.927519	1.00659	0.9784	0.97201	0.426152	0.448555	0.181843	1.03897	1.01356	1.18193	0.769129	0.598691	0.469407	0.494286	ND	1.57714	0.989127	1.01023	ND	0.968279	0.997692	0.861524	0.455778	0.36915	0.28295	1.2841	0.498574	0.800681	0.113688	ND	1.15465	1.74216	1.01316	1.33881	0.465613	0.342613	0.136358	1.29457	1.2894	0.632307	0.507535	0.77008	0.310881
PHKG1	1.06685	0.622549	0.958709	1.63506	1.20056	0.815877	1.05815	1.07853	0.866353	0.417396	0.136645	0.0840229	0.291858	0.657005	1.0724	1.01666	0.486187	0.247592	low	low	0.973197	0.252505	1.04498	1.06994	1.00459	1.03653	1.08341	0.9499	0.0382421	0.0253423	low	1.1014	0.340436	1.77696	0.43913	1.01009	2.46148	0.906681	0.876065	0.851679	2.16433	0.0201967	0.725299	low	1.24905	0.279771	0.464264	2.69885	0.204522
CTSF	0.359977	ND	1.26601	ND	0.994592	0.94955	0.887388	0.909405	0.869588	0.25295	0.164402	0.234132	0.404624	0.344527	0.503388	#N/A	0.585836	0.379874	0.609365	0.744429	1.40883	0.356104	0.908056	0.915373	1.36479	0.913547	0.898458	0.221297	0.387402	0.245072	0.580661	0.361336	1.00515	ND	ND	1.12749	ND	0.921384	0.969108	0.577413	0.392269	0.399025	0.774832	0.838537	0.74756	0.557373	0.525661	0.59337	0.134276
RAMP1	0.86095	ND	0.305411	ND	1.01078	0.993512	1.0086	1.01657	0.990532	0.241223	0.372504	0.271495	0.48034	0.385359	0.578069	#N/A	0.651238	0.472497	1.53325	1.6264	0.325305	1.00922	1.05963	1.0321	0.336229	1.02308	1.02125	0.930203	0.547369	0.201438	1.46176	1.0049	0.535255	ND	ND	0.386378	ND	0.938934	1.03451	0.349161	0.760008	0.218511	0.560933	0.857521	2.20383	0.383808	0.546349	1.96633	0.0379407
FXYD1	0.436123	0.429474	1.12413	1.26779	1.03099	0.94889	0.929548	0.9909	0.97934	0.619971	0.314947	0.168552	0.650718	0.606158	0.744356	0.781224	0.683917	0.468392	0.732198	1.03717	1.22714	0.355321	0.942033	0.986028	1.13799	0.97767	1.00042	0.673895	0.223087	0.0905369	0.820451	0.518503	0.475155	0.673493	0.197918	0.955539	2.80857	0.879495	0.979383	0.81073	0.700224	0.0778416	1.18638	0.831304	0.864109	0.444376	0.411754	0.945685	0.208901
MYL3	1.06799	0.916955	0.970984	1.58561	1.07299	1.14078	1.09421	1.04836	1.02113	0.583503	0.394676	0.287533	0.94457	0.860552	0.913439	1.08296	0.642158	0.589485	0.0733228	0.142487	0.939911	8.03468	1.10216	1.11754	0.947195	1.0641	1.06863	4.60694	0.0870659	0.043759	0.227011	1.15076	0.0439656	1.11073	0.0149329	0.964553	2.19591	1.09852	1.04008	0.622511	2.06936	0.0214695	0.72742	1.08141	1.08805	0.354027	0.255266	0.37614	0.00443248
CACNA1S	1.25267	0.676768	2.47318	1.59962	1.13247	1.14644	1.02149	1.03437	0.936331	0.967351	0.282593	0.155909	0.867663	1.01645	0.844722	1.34092	0.744237	0.429501	0.915653	1.3876	2.7885	0.273425	1.02173	1.02497	2.87689	1.01637	1.027	0.761905	0.152252	0.0835658	0.957912	0.875996	0.47172	0.590909	0.0750263	2.99532	2.06383	1.09707	0.999698	0.867025	0.374808	0.100622	1.3592	0.15757	0.27242	0.537552	0.426296	0.659935	0.214027
TNNC2	0.159193	1.35927	0.440354	0.733375	1.10178	0.950812	1.05229	1.00057	0.989825	0.77959	0.0636797	0.826867	0.0564042	1.02516	1.01771	0.445171	0.822629	0.625182	low	9.63791	0.472351	18.3906	1.05186	0.993191	0.47515	1.04794	1.00939	2.16406	1.34179	0.636098	9.21306	0.46517	0.34216	1.26987	0.165291	0.473125	0.69161	1.04086	1.00152	0.507858	low	0.130138	0.0570774	2.15	1.58586	0.597353	0.632	low	0.138889
ITM2A	0.407198	ND	0.8101	ND	0.993911	0.927448	0.997524	0.979039	0.917364	0.405949	0.203117	0.133938	0.493129	0.476668	0.447922	#N/A	0.528464	0.324583	0.934541	0.837623	0.915529	0.819473	1.00431	0.984284	0.87496	0.998358	0.975211	0.854632	0.270231	0.0975032	0.887708	0.376045	0.679987	ND	ND	0.785925	ND	ND	1.00922	0.904849	0.810683	0.401322	0.997939	3.89431	1.85519	0.39141	0.595127	1.08315	0.117395
KAZALD1	1.06499	ND	0.359518	ND	0.945387	0.873547	0.920926	0.945768	0.896381	0.126562	low	0.123803	0.538176	1.04393	0.990493	#N/A	0.529823	0.460304	0.457457	0.650578	0.475621	0.718826	0.965848	0.939152	0.479856	0.936134	0.952962	0.808313	low	0.334863	0.71322	0.768043	0.22661	ND	ND	0.657467	ND	1.20821	0.888599	0.43938	1.29242	0.457841	0.430844	1.08195	0.844156	0.385438	0.57754	0.516229	0.0064295
CLEC3B	0.156663	ND	ND	ND	ND	ND	0.998664	1.0403	0.790747	0.0453525	0.480759	0.228099	0.477575	0.216866	0.796508	#N/A	0.59728	0.467475	1.24977	1.87083	ND	2.01477	1.04335	1.02915	ND	0.998958	1.02147	2.36095	0.465028	0.31882	0.691578	0.270484	0.61714	ND	ND	ND	ND	ND	0.808851	0.119867	1.98769	0.18686	0.255296	1.57036	1.61147	0.786517	0.690716	1.34242	0.208557
PKIA	0.574924	1.3009	1.15119	1.16497	1.02799	0.938003	1.00402	0.99576	0.907578	0.618892	0.18341	0.108451	0.767093	0.342089	0.544069	1.21793	0.557929	0.453481	1.18347	1.17273	1.16795	0.950339	0.984935	0.986263	1.15218	0.996788	1.00357	1.85779	0.120006	0.0933862	1.01271	0.274171	0.63318	1.28767	0.360975	1.12215	1.86131	1.00406	0.951442	0.878147	1.69977	0.154384	0.714483	0.400503	0.524317	0.475452	0.370152	1.3769	0.0887754
NR1D2	0.439279	1.20936	0.809549	0.645188	0.957055	0.846997	0.943106	0.929013	1.04676	0.621187	0.228577	0.150373	1.55139	0.267174	0.696002	0.371797	0.645537	0.431521	0.408292	0.796782	0.897766	2.10033	0.955714	0.940513	0.930515	0.955103	0.922318	1.25449	0.492304	0.166967	0.487351	0.502278	1.37489	1.87415	1.26855	1.18648	0.64746	0.96974	1.12877	0.722016	1.49398	0.245437	1.83762	0.613353	0.730224	0.446536	0.391279	0.800604	0.52949
PGAM2	0.958534	0.845291	0.857431	4.85721	1.11446	0.902412	0.994366	1.01274	0.979279	1.07341	0.152262	0.0885404	0.183359	0.558678	0.679003	1.50503	0.625618	0.36927	0.561747	0.684402	0.903787	0.834808	1.00265	1.00958	0.851546	1.00797	0.988408	1.56047	0.131615	0.0470042	0.229374	0.812691	0.386464	1.10314	0.0419617	0.819335	9.05581	1.36072	1.0158	1.74735	1.14454	0.0383067	0.246247	0.513431	0.750405	0.420378	0.565439	0.696743	0.0144071
PXMP2	0.778894	1.09472	0.796134	0.98024	0.999587	0.941691	0.889162	0.977659	0.923466	0.2246	0.12142	0.154786	0.566803	0.478304	0.493404	0.580105	0.682437	0.384381	0.753287	1.00539	0.852506	0.466427	0.934826	0.980641	0.855381	0.97222	0.999151	0.659368	low	0.128251	0.829971	0.79193	0.536228	0.722581	0.236356	0.856977	1.11728	0.794187	0.979339	0.510243	0.781019	0.151991	0.878798	0.701435	0.946782	0.395658	0.424303	1.17986	0.184281
ENO3	0.6907	0.0936864	1.01503	low	1.08355	0.959104	0.985047	0.978479	0.966779	0.573638	0.521064	0.281088	0.459429	0.56315	0.698063	0.521203	0.70789	0.494142	1.05509	1.00005	1.10061	1.31494	0.983256	0.969236	1.09855	0.958808	0.971004	1.21639	0.331759	0.139226	0.381016	1.28671	0.46061	0.0787508	0.0603554	1.00599	4.14119	1.22611	1.00431	0.98286	1.44296	0.188459	0.589513	0.509444	0.754931	0.444287	0.532211	0.821787	0.130548
PADI2	1.22698	0.991977	0.874068	0.746381	0.974643	0.909701	1.00412	1.01725	1.05453	0.797949	0.175174	0.314234	0.452567	low	low	0.706319	0.478246	0.414238	1.58906	1.29406	0.891524	1.40921	1.04216	1.0132	0.867502	1.01434	0.996709	1.58776	0.0182171	0.285676	1.04941	1.0668	0.426939	0.821007	0.117903	0.729637	0.886803	0.790861	1.07383	0.898506	1.49597	0.327805	0.7077	1.36354	0.933802	0.419867	0.349837	1.06659	8.77521e-05
PYGM	0.440848	1.19772	1.25748	1.16612	1.16057	0.948152	1.02828	0.995731	0.9889	0.279911	low	0.278118	0.47225	0.582444	0.642891	0.561976	0.750059	0.513649	1.26311	1.17516	1.30792	1.22071	1.02952	0.964226	1.23619	1.01693	0.969971	1.40088	low	0.137904	0.740833	0.752806	0.41139	1.2534	0.0712417	1.21019	0.814216	0.924222	1.01868	0.478269	1.01404	0.0555849	0.431444	0.554675	0.757416	0.363586	0.438255	1.18733	0.0893594
CKMT2	0.819665	0.339964	0.531041	1.31032	1.02157	0.95798	1.00765	1.04053	0.965424	low	0.44125	0.287051	0.214376	0.869525	0.903511	0.74462	0.87234	0.702128	0.883287	0.775841	0.528106	2.77449	1.03671	1.02589	0.529854	0.9911	1.0335	0.269051	0.169696	0.0676873	0.977933	0.598083	0.40636	1.09765	0.0245978	0.533719	0.647978	1.12981	0.984775	low	1.09798	0.0352834	0.0793714	0.652423	1.29873	1.20851	0.204255	0.980237	0.0339947
DBP	0.974627	0.868182	0.382719	0.352308	1.03513	0.968674	0.825823	0.818415	1.31931	0.863356	#N/A	0.0430658	0.428585	0.0733226	0.961085	0.138584	0.312188	0.197978	0.468982	0.579447	0.537499	6.94726	0.953359	0.7681	0.626515	0.807326	0.726994	1.86281	#N/A	0.1012	0.602312	1.20671	4.61827	0.770821	3.7793	0.919733	0.580221	0.94869	1.46569	0.801527	3.72998	0.115203	0.66799	0.619316	0.547917	0.559604	0.383957	0.519889	0.0794189
HAO2	0.285367	0.188192	1.15491	2.00225	1.07574	0.763607	0.875344	1.01273	low	1.02375	0.183003	0.789585	0.791805	1.07828	0.977261	1.07647	0.596107	0.29927	0.18685	0.393004	1.178	0.426646	0.916333	0.961682	1.145	0.851649	0.958135	0.682791	3.13385	2.74344	0.139423	0.445072	ND	1.39852	0.698413	1.1406	1.89276	low	low	1.12689	0.321967	0.867563	0.812306	1.5	low	0.238443	0.126521	0.181796	#N/A
RTN2	0.9961	ND	1.23137	ND	0.988179	0.901268	1.0103	1.03552	0.93737	0.260193	0.187436	0.111536	0.705832	0.571924	0.556032	#N/A	0.690496	0.454793	1.57956	low	1.34218	1.20092	1.01446	1.02221	1.42718	1.01681	0.993983	1.78528	0.0978704	0.0467825	low	0.990571	0.452292	ND	ND	1.38075	ND	0.811021	0.989312	0.628416	2.27761	0.0532388	0.492372	0.452963	1.26247	0.405939	0.449709	low	0.0272208
RYR1	0.652803	ND	1.72679	ND	ND	ND	1.03225	1.01721	0.995156	8.92573	0.207207	0.112038	2.02377	1.02525	1.00306	#N/A	0.753992	0.491875	1.58744	1.71738	1.85467	3.40446	1.04859	1.03037	1.80205	1.02866	1.02649	3.32166	0.165513	0.0628824	0.471327	0.479022	0.357784	ND	ND	1.39557	ND	ND	1.02595	5.41788	3.29299	0.0710331	1.37863	0.372032	4.91503	0.493501	0.477307	1.53702	0.0712621
KRT25	0.058643	ND	ND	ND	0.861268	0.992001	1.02439	0.997137	0.974811	0.891389	low	0.411384	0.460956	1.27546	1.03644	#N/A	0.767568	0.786486	0.627161	0.78239	ND	0.671795	1.04045	1.03786	ND	1.01545	1.02389	0.42906	low	0.438145	0.691564	1.05821	0.0189438	ND	ND	ND	ND	0.869608	0.963341	0.250645	0.379487	0.371102	0.569447	0.132353	0.464883	0.556757	0.502703	0.44936	0.0530619
ACAA2	1.11174	0.788036	0.960489	1.16031	1.00051	0.981209	0.976491	0.995798	0.975943	0.497548	0.442153	0.308214	0.776334	0.7333	0.693676	0.508327	0.65437	0.474769	1.26694	1.38377	1.1074	0.509909	0.997802	0.999575	1.14641	1.00853	0.988805	0.493152	0.429223	0.225696	1.39449	1.56233	0.788008	1.55507	0.19936	1.29135	1.63835	1.44976	0.994085	1.06093	0.515659	0.227796	1.82573	0.399507	0.991983	0.439862	0.585125	1.19757	0.242589
ACADM	0.381936	1.01459	1.76851	0.465616	1.00071	0.955588	0.972396	0.989745	0.953231	0.616355	0.372504	0.24471	0.793982	0.664431	0.704439	0.621792	0.65831	0.481995	1.23959	1.31785	1.97504	1.02805	0.970799	0.997705	1.95787	1.00994	1.00146	1.2418	0.238107	0.113521	1.34365	0.768869	0.680193	1.46006	0.135401	1.83064	0.177018	0.998307	0.988118	0.721865	1.20363	0.149615	1.30695	0.660701	0.903583	0.364708	0.524817	1.36065	0.170235
AGT	0.940998	0.716854	1.21721	0.98957	1.01244	0.951318	1.02124	0.997476	1.02914	0.233871	0.624917	0.764035	0.338642	1.51612	0.953926	0.291432	0.650072	0.721563	1.82987	1.60456	1.20493	0.638241	1.01666	0.966409	1.22418	0.987563	0.959726	0.68479	0.193533	0.134748	1.11793	1.1452	0.416058	0.932584	0.284553	1.14802	1.09116	0.611725	0.971109	0.18782	0.576825	0.0683722	0.500197	1.11932	1.78289	0.164399	0.428365	1.39743	0.130012
FABP3	0.787703	0.867196	1.1116	1.04756	0.98836	0.954994	1.06866	1.08095	1.01555	0.380157	0.229123	0.137566	1.42021	0.751394	0.808599	0.21469	0.838035	0.643649	0.792546	0.887108	1.19649	1.43345	1.07837	1.05206	0.948328	1.03429	1.03179	1.44164	0.0337565	0.0236676	1.04721	1.25599	0.298357	0.937382	0.0670372	0.989802	1.00107	0.972662	0.962715	1.03522	0.729693	0.044068	0.786527	0.800146	1.09528	0.467493	0.468143	1.02108	0.00328994
LDHB	1.7553	0.978251	1.05932	0.89439	1.00181	0.964993	1.00807	1.00178	0.945612	0.445077	0.38159	0.232519	0.722142	0.649328	0.690338	0.350097	1.62832	0.451327	0.511537	0.648103	1.19386	1.34382	1.02244	0.994458	1.18615	1.00667	0.993288	1.29688	0.166151	0.447799	0.51804	1.8891	0.441538	1.06084	0.0551795	1.25961	0.694353	0.783661	0.992004	0.790972	1.95132	0.169328	0.54974	0.486313	1.21941	1.0708	0.973451	0.512296	0.423748
CAMK2B	1.20017	0.669609	0.959367	0.564016	0.972168	0.922609	1.02949	0.938896	0.94127	0.380371	0.38251	0.205697	0.632308	1.3061	0.907951	0.459108	0.724328	0.377746	0.902954	1.01175	1.00668	0.674801	1.03482	0.904801	1.018	0.978025	0.929432	0.766175	0.138293	0.107421	1.09084	0.973622	0.78542	0.617932	0.0217775	1.0073	0.501629	0.752024	1.05303	1.00921	0.720204	0.124838	0.46936	0.886076	3.16207	0.697133	0.423192	1.41805	0.0102537
AK1	1.1922	1.10364	1.38048	1.08617	0.986267	0.883487	1.04617	1.02439	0.959305	1.37231	0.229388	0.126416	0.821865	0.970747	1.09103	1.10117	0.613373	0.375282	1.24006	1.15326	1.52742	1.46327	1.07245	1.05028	1.40533	1.02096	1.02657	2.03748	0.116865	0.042368	0.815641	1.05843	0.365831	0.723841	0.179331	1.36561	1.0209	0.936802	0.984901	1.2139	2.21214	0.0428673	0.420168	1.55787	1.42378	0.320294	0.432693	1.16517	0.185045
MYOC	0.731649	0.879206	1.05431	2.27662	0.994084	0.948103	1.00057	1.01942	1.02858	0.708912	0.268279	0.213598	0.505553	1.03841	1.00131	0.589234	0.610619	0.453138	0.78891	0.498739	1.10987	1.13663	1.01675	1.01833	1.10688	0.996337	1.01244	1.50891	0.333158	0.309433	2.38349	0.323449	0.91685	1.17916	0.028331	0.93799	2.70489	0.889905	1.03775	0.592547	1.5505	0.219779	0.147602	1.33922	1.22076	0.810137	0.399035	0.0858274	3.5037
CFD	0.34662	0.691262	1.20478	4.36546	0.999254	1.03157	0.995617	1.20123	0.76412	0.210969	1.21125	1.38222	0.555668	0.467555	0.393683	1.56616	0.499535	0.51092	0.896603	0.865625	1.28276	13.6824	1.01016	0.970763	1.28359	0.951978	0.951419	55.6118	0.328919	0.477254	0.753993	0.373243	0.589278	1.24854	0.64831	1.57682	6.46031	1.63107	0.919523	0.232442	20.6941	0.188544	1.36884	1.04245	2.20104	0.371515	0.299257	0.937774	0.506202
VTN	1.19587	0.562407	1.05759	0.463679	0.998328	0.921706	0.984398	1.00035	1.01742	0.486724	1.33239	0.201182	0.448247	0.836605	0.998163	0.417268	0.457501	0.410693	1.73461	1.81008	1.07924	0.895283	0.988275	0.987303	1.1141	0.996926	0.990341	1.1138	2.42987	0.218319	1.37879	1.1361	ND	0.624075	0.863813	0.983658	0.661627	0.752089	1.08239	0.590955	1.00718	0.18546	0.881655	1.03783	1.58758	0.398747	0.436741	1.76318	0.0544901
SPARCL1	0.559194	0.795725	1.21606	0.779901	0.979971	0.935725	1.02922	0.995467	0.968021	0.753433	low	0.27447	0.805569	0.45911	0.672023	0.315415	0.411106	0.427001	0.801352	0.983566	1.32387	0.139677	0.994671	0.988338	1.18991	0.995528	0.992847	0.166945	low	0.366523	1.02366	0.966011	0.719883	1.0161	0.56021	0.687249	0.55765	0.765086	1.0194	0.947962	0.209238	0.5839	0.542141	1.00778	0.770237	0.470873	0.380162	0.931373	0.134575
TSPAN8	0.0718597	low	0.540352	0.913623	0.9982	0.961967	1.12677	1.03717	1.03004	0.243362	0.0430019	0.0965674	1.16241	1.21346	1.01094	2.14173	0.472902	0.251309	0.874073	0.951988	0.58168	1.7103	0.953234	1.03554	0.572576	1.26521	1.20256	1.98596	low	0.0165455	0.77882	0.224713	0.982151	1.98291	0.198404	0.562317	2.46455	1.16944	1.07427	0.349463	2.06968	0.0260191	2.29296	1.45179	4.79839	0.385312	0.543512	1.19839	0.553609
RXRG	0.623504	1.57219	1.44431	2.89251	1.01795	0.945127	1.01604	1.02954	0.967869	0.49698	low	0.0378492	0.69466	0.414884	0.500653	1.7666	0.613636	0.118922	0.955569	0.918242	1.47702	0.584819	0.999859	1.01279	1.45018	0.980843	1.0125	0.936831	low	0.0545835	0.847507	0.951674	ND	2.01604	0.459701	1.11713	6.48048	0.95728	0.971259	0.394563	1.00509	0.0267761	0.54514	0.370879	0.927558	0.312368	0.406977	0.852451	0.0312475
CKM	0.157072	1.15422	0.389176	1.77351	1.09805	0.98094	1.01478	1.04308	0.978963	low	#N/A	0.489083	0.146678	0.674181	0.770286	1.70035	1.07197	0.699942	1.58921	1.85244	0.423179	2.44311	1.0137	1.0454	0.415123	1.01124	1.00787	2.2807	#N/A	0.296444	1.24301	0.735873	0.431565	0.809983	0.135538	0.410645	2.17423	1.6847	0.997519	low	1.67118	0.616558	0.144178	0.785849	0.91217	0.741149	0.965757	1.30791	0.0508064
TPM2	0.672341	0.142857	ND	3.71406	1.03676	1.02311	1.04678	1.18575	0.968595	1.03655	0.436347	0.140198	0.757509	1.22965	1.59234	1.29907	0.714298	0.515431	0.0731178	0.245934	ND	0.201133	1.05326	1.20229	ND	1.12594	1.21035	0.594901	0.190324	0.261527	0.943811	1.36224	0.625924	0.627706	0.802264	ND	10.3259	1.52453	0.996656	1.50398	0.849858	0.120985	2.23298	1.5	3.83784	0.475049	0.410548	0.810146	0.34154
ACSM3	0.58517	0.986072	ND	2.16852	1.0016	0.820244	0.805449	0.931144	1.00782	0.953642	0.217656	0.430495	1.08571	1.08226	1.00189	0.378322	0.421875	0.884766	1.00989	1.07133	ND	0.408672	0.839354	0.894566	ND	0.860274	0.848493	0.518679	0.388945	0.0828295	0.79072	0.62022	ND	0.955432	0.118497	ND	5.58516	1.08271	0.969054	1.46903	0.339142	0.262651	0.277975	0.8	0.506579	0.882812	0.660156	0.889466	0.264067
ACTN2	1.09507	0.57603	ND	0.937921	1.12754	0.983064	1.02456	1.01084	0.965519	0.449953	low	0.371087	0.560504	1.02644	0.943095	1.00136	1.09844	0.681958	0.505691	0.10086	ND	1.13494	1.00555	0.995656	ND	1.0117	0.988904	2.08554	low	0.196146	0.0549095	1.19023	0.695056	0.496629	0.0705234	ND	0.795587	1.1507	1.01505	0.722326	0.780723	0.312795	0.317201	0.673065	0.840952	0.661122	0.494426	0.335653	0.0404673
ART3	0.853679	ND	0.789369	ND	0.981159	0.915655	0.992257	1.02467	1.09564	0.41392	0.254161	0.130629	2.16552	1.30294	0.821565	#N/A	0.76397	0.595704	1.02565	0.907567	0.854839	0.284146	1.03784	1.01651	0.7072	0.998083	1.0181	0.110976	0.11828	0.06243	1.32018	0.585168	0.590326	ND	ND	0.540062	ND	0.831743	1.13111	0.70916	0.457317	0.0702567	1.217	0.540609	1.04633	0.403395	0.405917	1.05002	0.193753
SGCG	0.325357	ND	1.08942	ND	1.14837	0.96915	1.02373	1.03052	0.939653	0.421882	0.143505	0.0705361	2.46224	0.810919	0.583848	#N/A	0.732013	0.502998	1.52885	1.20915	1.10814	0.891341	1.04745	1.01781	0.987714	1.02901	1.03246	1.11969	0.223857	0.0902413	0.998506	0.123576	0.526892	ND	ND	0.913367	ND	1.04871	1.00498	0.445953	1.16851	0.171059	0.444931	0.300076	1.50453	0.664524	0.553866	0.942464	0.39616
LDB3	1.23272	0.919019	ND	0.969314	1.21431	1.15314	1.03301	1.04212	0.932783	0.513599	low	0.0783085	1.12753	0.777742	0.741636	0.597922	0.71866	0.365434	16.4332	18.7135	ND	0.214634	1.05132	1.02489	ND	1.05202	1.03722	0.365854	low	0.0452463	12.9726	1.11452	0.369624	0.982878	0.0150223	ND	0.309429	1.0242	0.973476	0.605475	0.497561	0.0605327	1.08613	0.501894	1.03058	0.374552	0.360413	10.5837	0.685113
MYOM2	0.807184	ND	0.930602	ND	1.09138	0.940369	1.0526	1.03619	1.06423	0.170323	0.189718	0.190233	0.237089	0.52588	0.835639	#N/A	0.584746	0.402207	1.23455	0.950011	0.962163	low	1.06873	1.04877	0.975003	1.06506	1.04302	low	0.116283	0.149577	0.974061	0.515923	0.498622	ND	ND	0.964265	ND	1.06698	1.1276	0.247892	2.19091	0.159107	0.34314	0.92217	1.52789	0.527088	0.465287	1.10516	1.08403
GYS1	1.87602	ND	ND	ND	0.980625	1.0659	1.04495	1.0472	0.999405	1.68048	0.315678	0.223226	1.10788	0.823569	0.671033	#N/A	0.454372	0.334509	0.820205	0.700211	ND	0.829609	1.05974	1.06402	ND	1.03885	1.04014	0.883613	0.309844	0.193313	0.396901	1.30346	0.553077	ND	ND	ND	ND	1.1234	1.03777	1.27429	1.55028	0.217364	1.90311	0.393649	0.785332	0.387711	0.383113	0.466291	0.621871
MYOZ1	0.909463	ND	ND	ND	1.1439	0.957742	1.01318	1.00839	0.94147	1.84954	0.257653	0.141469	0.329253	1.04406	0.981478	#N/A	0.76071	0.483159	0.446007	0.664393	ND	1.20321	1.03003	0.998568	ND	1.01132	0.99749	1.62567	0.274689	0.0846932	0.731098	0.814092	0.298873	ND	ND	ND	ND	1.24571	0.990382	1.65573	0.914439	0.0509617	0.481547	1.50428	1.19196	0.42458	0.590881	0.965426	0.0202141
PPTC7	1.04983	ND	ND	ND	0.935686	0.950675	0.970355	0.96638	0.96955	0.773032	0.41929	0.442567	0.629081	0.423198	0.577846	#N/A	0.318553	0.229148	0.994749	0.988838	ND	0.968162	0.979004	0.909162	ND	0.950405	0.896811	1.05075	0.285333	0.219594	1.12523	0.962569	0.635584	ND	ND	ND	ND	0.936884	0.967032	0.697555	1.0517	0.195045	0.454504	0.709449	0.796091	0.324119	0.421986	0.778577	0.026846
REEP1	0.447611	ND	ND	ND	0.956287	1.04526	0.980987	0.970681	0.935962	0.342497	0.227236	0.479663	0.753937	0.271419	0.50695	#N/A	0.492381	0.274094	1.145	1.15988	ND	1.60816	0.989187	0.970521	ND	0.993953	1.00327	1.98776	0.286309	0.760429	0.899852	0.767201	0.795483	ND	ND	ND	ND	0.716914	1.04157	0.47551	1.76553	0.390707	0.509144	0.920762	1.10667	0.45211	0.530195	1.08043	0.000550602
CA3	0.55158	ND	1.07633	ND	ND	ND	0.930072	0.947362	0.983819	0.973236	low	0.266233	0.491	0.905195	0.70311	1.29033	0.578659	0.455388	0.256513	1.09971	1.11264	0.205427	0.945144	0.879912	1.09364	0.926971	0.920248	0.466839	low	0.218162	0.46759	0.524522	ND	ND	ND	1.18427	ND	ND	0.997745	1.46588	0.32547	0.136353	0.489993	0.882353	2.96596	0.535422	0.533801	1.2234	0.17557
PLIN4	0.293562	ND	ND	ND	ND	ND	1.25545	0.993886	1.02938	0.365145	0.395457	0.296618	2.81917	1.06829	0.666911	#N/A	0.567689	0.449292	1.43636	1.15096	ND	4.27813	1.17267	1.02112	ND	0.999452	0.932492	2.42288	0.134129	0.167577	1.5982	0.452939	0.946628	ND	ND	ND	ND	ND	1.02059	0.373799	1.64602	0.0719262	2.32353	0.647469	1.08335	0.251769	0.373172	0.501971	#N/A
CUX2	0.623279	ND	ND	ND	ND	ND	1.08144	1.05531	0.999173	0.701937	low	0.469055	0.748691	1.00061	0.990041	#N/A	0.433234	0.211424	1.59481	1.74542	ND	0.135472	1.09881	1.07282	ND	1.06533	1.04578	0.868984	low	0.402432	1.61447	0.420544	ND	ND	ND	ND	ND	ND	1.0152	1.33062	0.442959	0.412255	0.815782	0.152497	0.352657	0.347181	0.350148	1.49952	#N/A
D0H4S114	ND	ND	ND	ND	ND	ND	0.850783	0.965481	0.891729	0.587785	#N/A	0.203586	0.236838	0.792179	1.02221	#N/A	0.346059	0.235222	0.46888	0.575701	ND	1.07553	0.872172	0.955644	ND	0.861188	0.886505	0.424468	#N/A	0.0830008	0.565923	ND	0.567015	ND	ND	ND	ND	ND	1.05025	0.961265	0.366471	0.122454	0.816292	3.11275	1.22442	0.264554	0.371473	0.635454	0.0897646
ABCB4	0.75611	1.32348	1.52876	1.05733	1.03825	1.26022	1.04555	1.02786	0.961457	0.301653	0.361057	0.108173	0.728065	0.901417	0.790531	0.808193	0.625572	0.32494	1.19809	1.00619	1.61599	1.6404	1.00171	1.06178	1.4737	1.05492	1.01546	0.875249	0.257944	0.0582828	0.828512	0.87666	0.496094	1.82331	0.77446	1.4447	1.33609	1.12114	1.04161	0.595087	1.08092	0.0684157	1.09112	1.05299	1.23017	0.341918	0.429302	1.03612	0.010138
IVD	1.05991	1.46286	1.38623	1.03033	0.985234	0.95693	0.863012	0.923823	0.927968	0.480148	0.367358	0.257041	0.643838	0.500026	0.559686	0.465472	0.632441	0.446437	1.03619	1.17859	1.58474	0.517777	0.9178	0.926973	1.58644	0.952697	0.955789	0.726463	0.441208	0.272079	0.986941	1.53377	0.536082	1.82331	0.307881	1.55131	1.10778	0.950803	0.977659	0.623477	0.876995	0.220387	0.717513	0.811182	1.43337	0.449862	0.516861	1.2194	0.0286002
MAP2K6	1.29026	0.964581	0.903138	0.697657	0.981766	0.91763	0.889393	0.952359	0.94152	0.76109	0.165187	0.420142	0.527311	0.957286	0.739217	0.74004	0.832892	0.351852	0.410381	0.707136	0.97476	0.88947	0.907654	0.9078	1.02476	0.898368	0.930666	0.609484	0.169028	0.319557	0.579178	1.33125	0.566514	1.07335	0.24308	1.06641	0.644064	0.808689	1.02885	0.859882	1.15237	0.38686	0.67768	0.364246	0.4329	0.599206	0.629189	0.623093	0.0473719
PFKM	1.15543	1.37254	0.644507	0.702318	1.0093	0.931633	0.964809	1.00106	0.94687	0.520458	0.326511	0.232036	0.764527	0.641508	0.598007	1.02328	0.760489	0.472551	0.837879	0.961115	0.744518	1.21577	0.985585	0.986353	0.752892	0.97215	0.973927	1.54907	0.194199	0.109387	0.962344	0.999858	0.469448	1.04887	0.168483	0.880121	0.690126	0.967618	1.00002	0.703995	1.44614	0.0902032	0.716315	0.606323	0.950456	0.366025	0.483573	0.862823	0.00185505
GSTK1	1.00902	0.898388	1.31934	0.460743	1.01333	0.970624	0.906505	0.986457	0.931125	0.354078	0.394043	0.262257	0.647817	0.566629	0.703097	4.92213	0.602778	0.440425	0.915093	1.0395	1.49512	0.593006	0.936061	0.993338	1.46055	0.973387	0.991163	0.829806	0.408287	0.207226	1.33253	1.05784	0.722833	1.10259	0.638152	1.43607	1.29901	0.94188	0.973332	0.599836	0.831878	0.17486	0.809399	0.480824	1.02906	0.412519	0.568794	1.41442	0.163406
AQP4	1.0007	2.71558	1.15176	0.523868	1.5212	0.572202	0.95858	0.939489	0.835752	0.422812	0.0395787	0.204208	0.868346	0.924294	0.656897	1.86655	0.55	0.275676	1.10068	1.30953	1.15598	1.36348	0.980646	0.934078	1.13772	0.961551	0.933553	1.50175	0.0722213	0.0351615	1.28969	1.14523	0.20958	2.35749	0.186165	1.15913	0.882971	0.696283	0.89863	0.620375	1.44107	0.0313797	1.77158	0.841463	0.946667	0.416892	0.941216	1.56588	0.376043
ATP1B2	0.820658	2.25585	1.2262	1.09793	1.02986	0.952521	1.00634	1.00266	1.00292	0.599197	0.426791	0.185986	0.488313	0.426189	0.697616	0.977034	0.740068	0.510242	1.45922	0.952246	1.27003	0.900524	1.04526	0.985697	1.26808	1.02623	0.982476	1.51309	0.477701	0.173928	1.6134	0.892977	1.00932	0.593125	0.2589	1.22572	1.20961	0.74285	0.996496	0.752747	1.20942	0.256084	0.743174	1.43506	7.99535	0.488516	0.424736	1.34984	0.0154202
CAPN3	0.630722	0.936588	0.989203	2.87328	1.02401	0.87925	0.970401	1.01308	0.898094	0.314064	0.104871	0.169901	0.754525	1.02522	0.981899	0.849974	0.686172	0.489373	0.750417	0.64568	1.07562	1.0522	0.991581	1.03953	1.03437	1.0268	1.01671	1.57606	0.094066	0.18104	0.666447	0.381561	0.464395	0.914301	0.231478	1.03975	3.24423	1.36594	1.01601	0.541166	1.36577	0.216882	1.13411	0.862155	0.712386	0.434447	0.566933	0.866195	0.6405
SDHA	0.874234	1.14729	1.14949	0.593584	0.991053	0.990477	0.969167	0.968863	0.991056	0.86463	0.310258	0.195719	0.883177	0.667756	0.666955	0.497373	0.803784	0.596971	2.08222	1.79896	1.26589	0.66657	1.04325	0.969066	1.28305	0.994066	0.960982	0.804802	0.313373	0.152464	2.09846	0.987934	0.592567	1.31615	0.310333	1.36109	0.664057	0.951205	1.08534	0.942907	0.754573	0.222544	0.380947	0.630075	0.869062	0.47218	0.459927	1.40062	0.119296
TNNT3	1.09491	0.786198	1.46041	1.5398	1.12326	0.979657	1.03854	1.02369	0.964697	0.802905	0.497116	0.374297	0.137491	1.03326	0.990138	1.20938	0.864529	0.631405	1.45988	1.04169	1.59822	1.7643	1.09748	1.05425	1.50411	1.04559	1.01571	2.47436	0.486685	0.223835	0.888643	0.845141	0.41197	0.870095	0.188338	1.23488	2.0111	1.70943	0.997528	1.50937	1.7071	0.111049	0.209766	0.428339	1.34072	0.663371	0.605568	0.884607	0.000540536
NDUFS1	1.20895	1.31144	2.35791	1.12322	0.994014	0.994029	0.938696	0.975963	0.96626	0.897492	0.414542	0.213467	0.839003	0.631237	0.611848	2.02004	0.607252	0.442216	0.911448	0.983799	2.74836	0.635189	0.952888	0.980596	2.72234	0.972904	0.982181	0.694505	0.40802	0.163246	0.909784	1.04455	0.646236	1.48358	0.296835	2.69345	1.82887	0.943888	1.00143	0.947728	0.647079	0.239892	0.562462	0.414578	1.06732	0.366502	0.446687	1.14803	0.0239048
CDKN1C	1.0478	0.792516	0.704289	2.04205	1.01298	0.927053	0.958823	0.967063	0.885115	0.198721	0.314348	0.199831	0.339334	0.626102	0.943696	1.06981	0.618997	0.544441	0.666723	0.395693	0.789952	0.340628	0.960299	0.939229	0.654688	0.980992	0.963511	0.669204	0.446321	0.175475	0.101367	1.08716	0.854157	0.451559	0.506582	0.621766	4.30058	0.913307	0.986271	0.437497	1.24041	3.67777	0.665677	2.01014	0.634594	2.54524	4.60387	1.27917	1.92505
PHKA1	1.32182	2.20026	1.20903	0.765762	0.969035	0.824467	0.969076	0.965195	1.00755	0.836748	0.165151	0.0876647	0.650778	1.82573	0.602267	1.13941	0.444816	0.267341	4.39465	3.67106	1.1832	1.14086	0.985734	0.94677	1.15305	0.973302	0.9544	1.44168	0.0726832	0.057998	4.72892	1.24348	0.617709	2.10995	0.127731	1.08905	0.671533	1.02123	1.04145	0.919145	1.42497	0.0621987	0.830018	0.903393	1.01174	0.274983	0.348963	2.56975	0.0700758
PGM1	0.972603	0.632334	1.40669	0.881517	0.987792	0.950856	0.976954	0.999953	0.9677	1.25062	0.353896	0.222501	0.698197	0.972672	0.812008	#N/A	0.49975	0.302146	1.00825	1.10691	1.50757	0.81418	0.993111	0.952569	1.39947	0.962401	0.954411	0.689499	0.290232	0.130024	0.897114	0.861264	1.63709	0.84534	0.137055	1.24695	1.02925	1.02356	1.01712	0.989467	0.745917	0.120043	0.805452	0.566392	0.882846	0.359125	0.46848	1.05287	0.0231838
KCNJ11	0.800212	1.25882	0.917589	1.10948	0.94829	0.831338	1.01991	1.02524	1.00199	1.00081	0.370625	0.180995	1.38303	0.24354	0.447921	1.33995	0.799982	0.509356	0.937635	0.98734	0.923911	0.991605	1.07278	1.01746	0.893957	1.04119	1.02496	1.64638	0.449396	0.330021	1.97474	0.957951	ND	1.21638	0.263381	0.899639	0.893496	0.976768	0.982623	1.24659	2.16579	0.193002	1.03838	0.600728	0.762702	0.453867	0.327035	1.37556	0.0466835
NELL2	2.17759	0.930657	1.08657	0.356715	0.974833	0.876969	1.04298	1.02597	0.985798	0.336172	1.5768	0.904415	0.454394	1.03406	0.996073	0.187853	1.2442	0.480501	1.31919	0.949076	1.10159	0.822368	1.07789	1.02108	1.07002	1.04843	1.00685	1.28289	0.200842	0.73166	1.90407	0.369636	ND	1.24696	0.732558	0.92647	0.102096	0.62804	1.0345	0.629184	1.125	0.715793	0.342704	3.3913	0.189579	0.568245	1.01764	1.4055	0.00142957
CHAD	0.791965	1.46125	0.74425	1.71169	1.0395	1.15409	1.05044	1.08451	1.01493	0.0893633	0.437622	0.43896	0.304611	0.714347	0.993829	2.03013	0.84837	0.57816	0.673651	1.03653	0.877541	1.46154	1.05369	1.09017	0.626442	1.03929	1.0314	1.48	0.343644	0.287441	1.3483	0.549703	ND	0.859779	0.677482	0.445463	2.70434	1.00292	1.04083	0.187776	1.97538	0.286123	0.128787	2.24706	0.703252	0.692273	0.658776	1.62308	0.00772915
HSD17B2	0.648056	0.299667	1.83832	1.29259	1.33492	1.38819	1.0116	1.03259	0.984469	2.63725	0.266561	0.239981	1.01677	1.04804	1.0157	1.14899	1.16152	0.24228	0.727516	1.0023	1.9399	0.787788	0.996272	0.955292	2.06552	0.970754	0.960077	0.73673	0.77454	0.308453	0.563434	1.13827	ND	0.437292	0.316547	1.83656	1.90477	1.01513	1.07087	0.722325	0.768594	0.318307	0.462895	2.62373	1.14321	0.43943	0.940618	0.93299	0.0389394
OMD	0.114457	0.762071	0.883392	1.02486	1.00909	0.926945	0.975799	0.909844	0.92632	0.137733	0.196129	0.376553	0.680771	1.19573	1.04952	0.395398	2.98519	2.22222	0.762917	0.861639	0.900262	0.900466	0.925532	1.00578	0.89063	0.927504	0.926128	0.610012	low	0.442116	0.974021	0.0831763	0.709297	0.914485	0.895578	0.685428	1.37819	1.12562	1.03776	0.264961	1.36962	0.334561	0.93289	0.662585	0.475655	1.60741	2.74815	0.726358	0.00466395
PVALB	0.547469	0.911713	0.732197	0.677927	1.01088	0.918268	0.988162	0.977828	0.911552	0.672743	0.188459	0.604696	0.600455	low	low	0.397378	0.722488	0.535617	1.29892	1.36296	0.808897	1.04641	1.00988	0.973089	0.787594	1.00112	0.950698	1.24555	0.136796	0.439092	1.4229	1.14293	0.420665	0.649504	0.0283556	0.872112	0.982079	0.700873	0.982011	0.275035	1.27091	0.236367	0.272406	0.741784	0.984014	0.433759	0.557122	1.27539	0.38011
GSTA4	0.738393	0.937394	1.15319	0.747722	0.992485	0.940291	0.960453	0.94374	1.01746	0.829713	low	0.301913	0.534585	1.30469	0.984168	0.385326	0.41625	0.256875	0.483013	0.702701	1.26427	1.29259	0.948026	1.0433	1.29063	1.02332	1.05868	0.813384	low	0.212812	0.626966	0.325765	7.49918	1.2879	0.287341	1.16222	0.846886	0.865194	0.993698	0.944138	1.56552	0.458589	0.84612	0.795509	1.13736	1.92875	0.38875	1.39425	0.0178296
TNKS2	0.772489	1.03415	ND	0.438513	0.991518	0.974069	0.996985	0.957925	0.978185	0.87323	0.406697	0.167415	1.62371	1.01038	0.89629	0.614505	0.440639	0.381028	1.06263	0.984448	ND	0.945904	0.976004	0.949417	ND	0.970915	0.964345	1.26275	0.495857	0.171528	0.923764	1.06459	0.650602	1.54338	0.306118	ND	0.538462	1.05362	1.02645	0.968181	1	0.207468	1.78979	1.19247	0.890633	0.398852	0.440839	1.27074	0.793357
CASQ1	0.721268	0.993188	ND	1.52493	1.12261	0.915102	0.989694	1.00617	0.936595	0.613381	0.249524	0.222188	0.844246	0.590699	0.528455	2.17432	0.597895	0.335981	0.912112	0.90866	ND	0.891566	1.01422	0.992483	ND	0.99968	0.999602	1.24278	0.154393	0.096919	0.96351	0.937424	0.443608	0.829222	0.0301346	ND	2.14709	1.11749	1.03688	0.758864	1.36076	0.142916	0.564466	0.993156	1.05692	0.430472	0.421303	1.00411	0.00926465
MLF1	0.65319	2.84673	ND	1.40977	1.08963	0.922859	1.01541	1.01416	0.876624	2.05125	0.120976	0.0454003	1.0248	0.459205	0.498651	1.39772	0.505695	0.276708	1.04122	1.00774	ND	2.16292	1.02922	1.00847	ND	0.99313	1.01179	1.48876	0.010146	0.0290082	1.03259	0.558021	0.586159	2.22617	0.472072	ND	0.995715	1.27657	0.9578	2.59169	3.4382	0.0380927	1.22274	0.523557	1.179	0.356232	0.537416	1.02518	0.371796
FZD9	1.03435	ND	0.778619	ND	0.909368	0.857575	1.01707	0.996293	1.01835	0.405984	0.186219	0.395036	0.423972	1.01656	0.902493	#N/A	0.70148	0.630761	0.975594	1.00249	0.871807	0.695976	1.0237	0.994745	0.732127	1.00648	1.00565	0.972678	0.0818273	0.234778	0.824531	0.859354	0.466342	ND	ND	0.618634	ND	ND	1.00223	0.604161	0.311972	0.225559	0.578107	0.716138	0.47608	0.640803	0.675476	1.10393	0.158809
LPIN1	0.767097	ND	1.89336	ND	1.02347	0.981628	0.880296	0.803797	1.01334	0.486928	0.173804	0.124481	0.859993	0.410056	0.536772	#N/A	0.978218	0.690892	2.20817	1.68436	2.04556	0.976023	0.894632	0.799906	1.94036	0.796457	0.726596	0.383273	0.259219	0.210697	1.25734	1.1606	0.59846	ND	ND	1.59122	ND	ND	1.01443	0.658438	0.374654	0.0969083	0.513169	0.416949	0.868089	0.611321	0.640807	3.29704	0.0636819
CCL25	1.07603	ND	1.03176	ND	0.879346	1.1005	1.00107	0.989501	0.982033	1.24571	3.98337	0.340232	1.73477	1.05823	1.01383	#N/A	0.419865	0.392777	0.632432	1.00572	1.05033	0.225014	1.0406	0.965935	1.06525	0.999777	0.957767	0.240852	2.40607	0.432135	1.01345	1.00767	ND	ND	ND	1.05781	ND	ND	1.00198	0.981553	0.708902	0.393884	1.29182	2.98611	0.28	0.465011	0.428894	0.759681	0.0144898
SUCLA2	0.763345	3.08108	ND	low	0.997273	0.981335	1.03429	0.990453	1.00776	1.0716	0.309575	0.182042	1.3746	0.75904	0.717537	low	0.777271	0.551355	0.141915	0.325169	ND	0.82911	1.03575	1.00627	ND	0.99206	1.00455	0.837644	0.251563	0.109225	0.141915	0.928793	0.578004	low	low	ND	low	1.0514	0.946668	1.09749	0.948254	0.119672	1.29985	0.556525	0.975035	0.399623	0.518127	0.141915	0.2457
SSPN	0.895995	ND	ND	ND	1.01923	0.902771	1.00455	0.99366	0.951121	0.483922	0.129296	0.0961301	0.429656	0.56687	0.820634	#N/A	0.480829	0.419343	0.981316	1.16125	ND	0.867241	1.02016	0.975958	ND	0.968609	0.989109	0.927503	0.315352	0.105916	1.0036	1.01406	0.773529	ND	ND	ND	ND	1.09365	1.02619	0.837942	0.993657	0.206079	1.69664	1.38003	0.846671	0.703434	0.443988	1.42611	0.0107517
WNT4	0.767445	ND	0.920207	ND	0.989008	0.996372	1.0221	1.01707	1.02371	0.452286	low	0.124952	0.883421	low	low	#N/A	0.129748	0.0779398	1.3418	0.721554	1.07556	0.227972	0.969348	0.962389	1.1441	0.971591	0.956867	0.295571	low	0.12026	0.815061	0.681319	0.972894	ND	ND	1.30819	ND	1.19507	0.967619	0.629215	0.261072	0.0963386	1.805	1.55215	1.10345	0.0656335	0.608326	0.792879	0.018106
CMBL	1.29217	ND	ND	ND	0.988859	0.926495	0.896758	1.01532	0.890524	0.302596	0.114609	0.074609	0.614837	0.507392	0.568619	#N/A	0.54297	0.275977	0.71773	0.843602	ND	0.488834	0.946846	0.98788	ND	0.971362	0.96702	0.585745	0.217441	0.0545596	0.65679	0.985729	0.621291	ND	ND	ND	ND	0.818731	0.999045	0.542703	0.634251	0.0591121	1.23003	0.254551	1.03078	0.391553	0.456437	1.03817	#N/A
COQ9	1.048	ND	ND	ND	ND	ND	0.987247	0.988559	0.963195	0.777906	0.211483	0.137364	0.680092	0.466392	0.557931	#N/A	0.621554	0.436638	0.673427	1.08115	ND	0.842827	1.02165	0.966715	ND	1.00901	0.959192	0.794907	0.17348	0.0948072	0.775951	1.06056	0.570893	ND	ND	ND	ND	1.0153	0.99184	0.990331	0.994059	0.0784206	0.783572	0.462851	0.686936	0.415957	0.466763	0.859629	0.0141482
ITIH5	0.268589	ND	ND	ND	ND	ND	1.15598	1.03057	0.869947	0.214906	0.398072	0.231694	0.744818	0.455611	0.331669	#N/A	1.14286	1.35065	1.12128	1.2759	ND	2.54557	1.04411	1.01477	ND	1.13304	1.08238	0.899437	0.632052	0.288443	1.72288	0.461349	1.10711	ND	ND	ND	ND	ND	0.983286	0.533597	1.80283	0.396426	2.14724	2.4531	2.00668	0.484848	0.926407	2.03449	0.093812
RORC	0.710934	ND	ND	ND	ND	ND	0.947033	0.964522	0.96266	0.708198	0.24246	0.171232	0.80256	1.08605	0.973715	#N/A	0.78149	0.630012	1.11079	1.11662	ND	0.430094	0.896232	1.01705	ND	0.897448	0.937004	0.755638	0.452144	0.089866	1.15468	0.930116	ND	ND	ND	ND	ND	ND	0.983235	0.908158	0.225502	0.155758	1.19257	0.15735	0.183932	0.425678	0.707979	1.40212	0.00192042
CA14	0.944438	ND	ND	ND	ND	ND	0.906177	0.989478	0.911345	0.422488	low	0.258238	0.403664	0.91853	0.425601	#N/A	0.530245	0.347251	1.898	1.48351	ND	0.686731	0.910517	0.953737	ND	0.928728	0.965648	0.790036	0.108167	0.216983	1.03183	0.659363	ND	ND	ND	ND	ND	ND	0.950807	0.683565	1.05082	0.12837	0.654709	0.638638	0.881702	0.318278	0.447026	1.45439	0.0042059
ICAM5	1.04397	ND	ND	ND	ND	ND	1.00317	1.01066	0.993543	0.979855	low	0.18077	1.02298	1.03926	0.996349	#N/A	0.410298	0.362027	1.01038	0.526048	ND	0.113541	1.05366	1.00942	ND	1.00353	1.00382	0.27418	low	0.379193	0.4988	1.16127	ND	ND	ND	ND	ND	1.06439	0.98203	1.11404	0.210261	0.364932	0.534405	1.55769	low	0.573612	0.465004	0.629415	0.00762755
1110054M08Rik	ND	ND	ND	ND	ND	ND	0.9682	1.0043	0.978757	0.479542	low	0.160839	0.406419	0.311617	0.644536	#N/A	0.715387	0.368086	0.74875	0.919617	ND	0.388077	0.984964	0.965729	ND	0.918375	0.958001	0.379127	low	0.0485212	0.65918	ND	ND	ND	ND	ND	ND	ND	0.992198	0.72238	0.378705	0.0387019	0.72636	0.554742	0.714525	0.562856	0.729132	0.73554	0.00147351
GNMT	0.881078	1.15423	0.849484	1.4506	0.979014	1.34111	0.94318	0.988982	1.01176	1.49292	1.40437	0.510033	0.435518	0.872323	0.962458	1.08966	0.803359	0.424073	1.17412	1.22567	0.901791	0.536122	0.962715	0.969183	0.864174	0.976358	0.987534	0.770446	0.262004	0.287967	1.01279	0.992088	0.470507	1.0597	0.594743	0.815012	1.85561	0.955747	1.04938	1.62012	0.828224	0.144215	0.199601	0.301887	1.216	0.475857	0.629111	1.33296	0.165365
NDRG2	0.799969	0.80385	0.531719	0.742908	1.00522	0.941016	0.911497	0.966038	0.954938	0.486284	0.318617	0.182454	0.665347	0.821084	0.702365	0.629533	0.777827	0.599658	0.99148	1.30151	0.578145	0.588287	0.933052	0.967137	0.580443	0.951025	0.945908	0.628216	0.168446	0.0849562	0.88959	1.03782	0.44924	1.26711	0.181412	0.605845	0.670915	0.797596	0.968864	0.640502	0.848438	0.0610546	0.770099	1.06885	0.854007	0.530208	0.469955	1.41666	0.0249968
SCN1B	0.916021	1.24106	1.19524	0.652322	0.998418	0.977274	1.07775	1.05567	0.984166	0.839469	0.160299	0.15493	0.73891	0.917835	0.927363	0.710113	0.517424	0.289549	1.07416	0.929557	1.31699	0.87778	1.07091	1.1002	1.27602	1.05306	1.06772	0.714887	0.169142	0.113915	1.13008	1.29377	0.610519	0.740306	0.189542	1.16578	0.56289	0.758973	0.97501	1.12802	1.0531	0.0798078	0.492803	1.5054	1.32307	0.310853	0.522802	1.01204	0.000668425
ABCC9	0.815594	1.37838	1.35622	1.47951	1.01389	0.963805	0.940417	0.966497	0.989353	0.698986	0.168136	0.100636	0.958196	0.371955	0.503588	1.70662	0.715633	0.518598	1.44603	1.70696	1.46753	0.763087	0.948852	0.951428	1.39758	0.968447	0.97988	1.02843	0.298216	0.100621	2.0499	1.61769	0.628622	0.98888	0.355397	1.27631	1.36587	1.03868	1.07396	1.32462	1.31453	0.110078	1.26317	0.493362	0.705888	0.551303	0.406828	1.78403	0.000449698
ENPP2	0.814591	1.35243	1.47632	1.11611	0.992621	0.928404	0.947485	0.919087	1.01688	0.276976	0.173555	0.632916	0.990045	0.988456	0.956797	0.474182	0.435531	0.443511	0.964671	1.01262	1.64909	1.2525	0.920291	0.921978	1.45532	0.940779	0.930445	1.57359	0.402703	0.907115	1.1151	2.53498	0.972001	1.21768	1.5702	0.845519	0.618549	0.754945	0.992702	0.449336	1.68522	0.540252	0.451624	1.39671	1.93407	0.49601	0.811424	1.20889	0.148468
GRIN2C	1.14194	1.3969	0.815472	0.686482	0.912646	0.883493	1.02501	1.01023	1.06832	1.06018	0.651108	1.00015	0.26531	0.986866	1.0118	0.538309	0.761384	0.461719	0.00657438	0.00657438	0.813881	0.985481	1.03166	0.987932	0.784025	1.03334	0.986767	4.32123	0.966994	1.10182	0.160118	0.93732	0.941271	1.14838	1.65657	0.652767	1.02193	0.800145	1.03441	1.48879	1.70054	0.708714	0.316864	0.814208	0.377049	0.591295	0.470089	0.00657438	0.000399937
UCP3	1.11851	0.710244	1.2987	1.3584	0.86483	0.748688	1.01306	1.01934	0.946712	1.16151	0.238599	0.147993	0.531438	1.37218	1.13365	1.58328	0.63428	0.310325	1.18039	1.36352	1.34047	3.10194	1.0445	1.00391	1.29887	1.00173	1.00219	1.36408	0.103342	0.110285	0.946653	1.06935	0.667081	1.06114	0.488591	1.29544	1.96113	1.03402	0.948268	1.36366	3.4466	0.0808402	0.83663	0.464912	0.857849	0.429681	0.520597	1.26911	0.0954225
[truncated: 3 more columns]

## Sheet: early wound repair
Species	Homo sapiens	Homo sapiens	Rattus norvegicus	Rattus norvegicus	Rattus norvegicus	Rattus norvegicus	Rattus norvegicus	Mus musculus	Mus musculus	Mus musculus	Mus musculus	Mus musculus	Mus musculus	Mus musculus	Mus musculus	Mus musculus	Mus musculus	Mus musculus	Mus musculus	Rattus norvegicus	Rattus norvegicus	Rattus norvegicus	Mus musculus	Mus musculus	Mus musculus	Homo sapiens	Rattus norvegicus	Mus musculus	Mus musculus	Mus musculus	Mus musculus	Mus musculus	Rattus norvegicus	Mus musculus	Mus musculus	Homo sapiens	Homo sapiens	Homo sapiens	Rattus norvegicus	Rattus norvegicus	Rattus norvegicus	Rattus norvegicus	Rattus norvegicus	Mus musculus	Mus musculus	Mus musculus	Mus musculus	Mus musculus	Mus musculus
tissue	skin	skin	retina	femoral bone	tympatic membrane	brain	spinal cord	tongue	optic nerve	liver	skeletal muscle	spinal cord	heart	heart	muscle	muscle	liver	spinal cord	skeletal muscle	tympatic membrane	dorsal root ganglia	sciatic nerve	skeletal muscle	skeletal muscle	skeletal muscle	skin	tympatic membrane	tongue	skeletal muscle	hearts	hearts	skeletal muscle	tympatic membrane	skeletal muscle	skeletal muscle	skin	airway epithelium	skin	retina	femoral bone	tympatic membrane	dorsal root ganglia	sciatic nerve	tongue	optic nerve	skeletal muscle	spinal cord	spinal cord	muscle
series ID	GSE28914	GSE460	GSE1001	GSE1371	GSE17698	GSE29488	GSE29488	GSE23006	GSE40857	GSE4528	GSE469	GSE5296	GSE4710	GSE4710	GSE5413	GSE5413	GSE6998	GSE46695	GSE469	GSE17698	GSE30165	GSE30165	GSE469	GSE469	GSE469	GSE8056	GSE17698	GSE23006	GSE469	GSE19322	GSE19322	GSE469	GSE17698	GSE469	GSE469	GSE28914	GSE5372	GSE8056	GSE1001	GSE1371	GSE17698	GSE30165	GSE30165	GSE23006	GSE40857	GSE469	GSE5296	GSE464	GSE5413
time PI	72	72	72	72	72	72	72	72	72	72	72	72	72	72	72	72	72	72	84	96	96	96	96	96	108	120	120	120	120	120	120	132	144	144	156	168	168	168	168	168	168	168	168	168	168	168	168	168	168
notes				adult									MRL	C57BL/6	contraction	freeze														C57BL/6	MRL/MpJ						non-smoker			adult									contraction
MMP12	2.80352	0.834802	2.58011	2.70972	4.00252	3.39005	2.12398	1.41958	6.28429	2.13731	22.7269	17.3312	2.61842	0.74717	50.2101	12.7205	low	1.59887	22.9079	3.58453	1.73328	4.46053	10.6247	26.1633	27.348	2.24714	4.15968	1.59628	51.6537	9.25341	9.4001	30.3356	4.32502	48.8422	31.1115	6.40315	4.06762	17.0495	2.33425	5.28302	5.51395	1.73915	4.62027	1.37623	25.781	54.9201	58.1009	13.8832	9.74672
SPP1	4.14697	31.1027	10.8807	5.41504	5.48055	93.3515	1.26939	1.42338	3.76155	1.16071	45.0372	4.045	12.6106	22.0078	64.0845	88.3854	1.2979	8.82811	36.8243	3.90047	1.0169	0.971111	1.79804	46.6422	28.5203	62.4958	4.14063	1.3392	35.8419	299.896	253.306	38.821	3.96505	28.5195	23.114	3.66971	9.62802	72.9916	3.68747	4.85188	4.66289	1.00871	0.945285	1.19275	3.64108	45.4886	3.95779	3.69144	3.60987
CTSC	5.47039	3.52213	3.55662	4.81823	2.81327	4.75358	1.48502	1.08376	1.99465	0.853806	18.6409	10.046	2.45165	2.22609	3.04403	6.54717	2.414	7.92159	14.9698	2.53154	1.03047	1.08413	2.54473	15.8131	14.3703	3.7575	2.86263	1.03948	13.7636	5.09202	11.3327	7.77258	3.09383	5.7578	6.26354	4.77887	0.831885	3.88931	2.45593	3.77471	4.59154	1.04628	1.05211	1.00898	1.95273	6.49668	6.94576	27.422	2.95283
TIMP1	7.68956	9.98314	5.47276	26.5564	30.4034	124.901	1.59008	1.45126	5.63751	6.58251	8.63917	50.0089	11.6936	2.66972	5.18273	4.25418	1.26537	12.0726	7.93981	24.7316	1.06989	1.07157	0.888335	10.0216	9.5632	3.36027	27.5495	1.40669	9.22891	226.834	286.723	8.3975	27.9596	6.14679	5.01978	5.10989	0.779932	3.12093	3.9705	11.9084	31.2095	1.06143	1.07513	1.28133	3.79546	7.97781	16.5725	12.0704	1.95695
CCL2	10.8853	6.9236	1.02147	17.5163	21.468	37.3235	2.37933	1.25673	11.2633	0.685339	158.393	41.512	1.24791	3.07003	37.9567	56.2944	1.15093	14.4257	97.1768	12.9613	1.07098	1.16152	0.604384	214.131	59.4335	6.66828	14.181	1.03602	65.5852	12.5238	22.7615	31.2349	14.9743	35.7243	22.6644	2.54714	19.2401	6.32213	0.892547	5.54526	21.6316	1.06158	1.19514	0.947987	6.06594	34.4484	8.58117	8.18721	2.37229
AIF1	4.43931	4.87624	12.1491	2.43064	2.14795	7.10579	1.26503	1.37812	1.89985	1.33152	22.876	7.37008	2.24254	1.33834	12.0096	43.5933	2.73381	3.22537	17.2543	2.01514	1.07595	1.13402	38.5846	33.1748	13.3126	2.66603	2.25259	1.24736	16.1303	3.54982	1.81323	15.127	2.35281	14.9818	10.584	3.1109	3.18539	2.14608	20.8473	1.78723	3.12287	1.12592	1.13812	1.10885	2.91873	13.6696	10.2379	5.75437	1.8756
ANXA1	2.71928	2.19057	5.90081	4.0957	2.72058	5.71327	1.44778	1.02854	1.15154	1.75238	5.143	9.30777	4.55199	2.22891	7.26601	8.94573	1.32365	9.80006	4.19361	2.46031	1.05016	1.0321	2.40563	5.82028	3.94666	3.21193	2.77427	1.048	5.18801	6.00333	3.95207	4.05901	2.95152	4.20617	3.12717	2.18537	1.08916	2.50495	2.2376	4.15112	3.51351	1.04306	1.03689	1.00737	1.13565	4.37559	5.86701	7.99178	1.48132
CD44	2.51063	5.11404	2.2153	2.33781	16.8472	5.06019	1.41667	1.01571	4.9555	1.51151	51.6955	9.78903	21.129	4.27451	5.675	11.95	10.6864	3.82017	45.3496	15.2973	1.29998	1.24426	0.598639	25.3583	42.2595	1.90502	19.0967	1.0139	48.4977	28.8361	29.6292	26.3924	21.1657	32.0365	25.5001	1.36369	4.12681	1.68419	1.49078	2.11202	27.1064	1.13921	1.037	1.01876	2.97933	30.6472	7.02225	5.02261	2.16875
CDC20	6.39923	1.35968	0.760798	3.13537	4.11191	0.735523	1.6692	0.96319	32.6751	40.1694	7.05317	15.0971	1.02609	2.07132	2.34985	4.17337	26.3264	10.0828	4.23845	4.24658	0.997483	1.13297	7.70886	5.58878	3.71333	5.035	4.47714	0.935542	4.53056	5.55752	4.01931	3.55816	4.25219	3.72887	2.77865	4.93046	7.39706	3.87366	0.553075	1.13967	4.66051	1.00769	1.13075	0.995719	7.67842	3.59176	3.18751	2.52586	1.30562
PLAUR	15.963	2.73556	1.53026	3.62115	8.25226	2.3387	2.03946	1.11989	5.68483	1.47714	17.0712	8.12142	1.0772	1.19566	6.82986	8.13542	0.92759	7.08161	13.4193	5.96562	1.08384	1.2486	0.321495	11.5406	12.9473	8.03294	6.29539	1.08445	13.8712	6.01067	8.71895	8.10275	6.35967	9.037	10.3269	7.79981	2.64158	8.70049	1.49862	2.06488	7.45363	1.09107	1.1914	1.02808	2.45508	12.0906	4.15387	9.9622	1.12847
CTSS	5.45383	3.70338	3.20763	4.41239	2.32311	0.797703	1.02627	1.21696	1.18411	0.982503	23.6336	4.3706	6.72388	2.1793	39.2295	60.0406	2.54644	1.88093	21.4415	2.24555	1.06933	1.16966	3.48503	25.4301	18.5272	2.52423	2.41481	1.14545	19.0799	22.9348	30.5064	22.9883	2.6011	18.5017	16.4016	3.76844	0.982909	1.83777	3.42202	4.22988	3.18621	1.13342	1.16155	1.08203	1.35067	22.8322	5.16061	0.94585	6.27193
GRN	1.57225	2.61275	3.84078	3.23464	3.1164	2.28297	1.29977	1.07819	2.13277	1.81369	9.97752	9.0028	1.77963	1.65915	6.43362	12.9892	2.68575	3.77621	8.05552	3.17539	1.0151	1.08271	5.39883	8.92394	6.83719	1.04012	3.44471	1.04567	6.0517	6.38155	4.45254	6.72703	3.64543	5.75531	5.06376	1.72261	2.22109	1.56538	2.50491	3.5643	4.40013	1.03143	1.07053	1.04868	2.1235	7.46977	9.5539	6.12173	1.36025
LYN	6.63935	1.57092	4.07895	14.0741	2.53014	7.69413	1.53676	1.12316	2.22432	0.914947	6.56122	6.36321	1.47234	1.38665	2.21277	3.91888	1.3486	5.02042	5.63697	2.31479	1.02659	1.17346	0.662236	4.42718	4.10767	2.94606	2.6596	1.10243	4.21486	2.54736	2.36333	3.17759	2.82281	4.2363	2.90885	3.5643	1.41016	3.65551	2.19956	10.1975	3.23758	1.1071	1.16604	1.04009	2.11111	3.85156	6.59853	17.1549	1.00266
PTPRC	5.59998	1.6942	8.7592	0.48	1.93857	6.09984	1.67112	1.17475	3.39202	1.17582	21.478	8.44896	3.9673	2.23129	7.33193	23	2.18043	6.57297	17.974	1.83917	1.07097	1.21673	1.29262	14.594	15.1195	3.66929	1.98055	1.1038	9.87615	16.2481	13.8559	8.50936	2.02082	8.57262	7.08253	3.33449	2.66094	3.2831	4.05351	3.53333	2.32219	1.22509	1.25483	1.03812	4.81078	9.74093	8.84767	34.6173	1.53782
SERPINE1	15.278	16.5171	1.31083	13.4834	4.83747	3.19618	2.46717	1.65012	8.4859	1.2	8.37998	40.9962	3.34587	1.0218	2.70292	2.69386	0.987014	0.139616	9.60386	3.78513	1.13822	1.34616	1.08252	14.5682	9.52836	5.68455	4.05831	1.59756	12.5268	23.7083	9.20744	5.59654	4.10759	3.35761	7.32645	9.73288	4.85805	6.66733	1.43059	5.92066	4.98641	0.892073	1.30232	1.42287	3.4657	4.86394	10.6104	2.07331	0.901309
AURKB	3.68685	ND	4.33061	1.3012	3.07711	3.92218	1.49804	0.945953	27.4226	4.20301	11.7235	11.4331	5.06931	2.14189	2.69601	4.15141	10.4313	15.1908	4.22314	3.23334	0.839196	1.15534	224.056	7.99063	8.42384	2.74281	3.22322	0.825637	4.55496	1.09765	1.44529	6.50324	2.98221	6.86033	6.44681	3.07119	2.27777	2.42433	3.96327	1.14551	3.22334	0.86631	1.13766	0.858983	10.3021	6.87216	3.75721	1.7078	1.1115
ARPC1B	4.46239	1.50982	3.96319	5.55512	3.80548	3.49098	1.44623	1.0675	2.24995	1.66189	3.86927	6.64799	1.94497	1.45633	2.55877	3.67507	1.50182	2.3236	3.56075	3.46909	1.01824	1.08081	1.41956	3.71129	3.28028	2.68445	3.48507	1.06552	3.38155	7.08655	6.77334	2.55652	3.30407	2.79213	2.56051	3.70672	1.31063	2.98231	3.19541	4.39688	4.30154	1.02369	1.07539	1.0608	1.68241	3.22802	4.81369	5.84129	1.17679
CTSB	7.17397	2.04846	3.26922	2.26158	2.24827	1.28426	1.11393	1.07595	2.49086	1.04396	5.19333	4.77944	1.2827	1.06945	4.36935	6.28151	1.8528	0.551573	4.98489	2.01438	1.01069	1.06897	4.42588	5.19944	4.23937	3.11356	2.2593	1.05103	4.04669	3.62245	2.68536	3.50798	2.42808	3.84798	2.36786	5.83148	1.39808	4.35593	1.87665	2.58803	2.99532	1.00137	1.05564	1.07526	3.35942	2.91607	5.3557	2.82306	1.49374
HCK	6.33474	1.67581	3.63354	1.20552	3.57516	5.25595	1.58112	1.09547	3.39331	1.28056	6.68448	4.42557	1.77187	0.983267	2.36898	7.06239	1.59651	4.3324	5.79309	3.26865	1.00396	1.19111	1.03977	8.21663	4.33942	3.57561	3.74205	1.04952	3.97835	2.61906	2.1438	3.86395	3.83364	3.62555	3.27841	3.11792	2.90073	3.37395	3.32805	0.926932	5.02684	1.01657	1.20349	1.02063	3.70907	4.89083	4.03393	5.91402	0.898396
PDPN	7.15261	3.04908	2.50795	9.24654	6.66945	4.18651	1.18197	1.07884	1.12916	1.74627	8.00731	3.86883	2.722	1.34433	4.97974	4.91471	1.48672	2.07994	6.77555	6.15234	0.997366	1.1733	0.592427	5.12687	6.47804	7.11658	6.20544	1.08416	7.07929	11.7635	15.3339	5.6272	6.12553	4.2208	3.29963	5.8759	1.27321	5.11802	2.14153	4.82719	6.88964	1.02573	1.15329	1.04748	0.944917	5.78269	2.7896	1.9723	1.43923
RUNX1	2.6618	3.75167	1.12827	1.47377	4.95741	2.06649	1.3317	1.2584	2.56755	1.40171	19.0307	10.1132	16.4	1.875	13.0688	6.06452	0.762372	1.69031	24.2832	3.17398	0.990807	1.17618	3.42231	25.2815	25.6269	2.5109	3.47378	1.36785	17.128	6.5603	7.06591	12.3483	3.5853	13.9804	14.0533	2.78696	1.68588	2.81329	1.37046	2.28469	4.86828	0.998878	1.20297	1.3105	5.70062	12.6831	11.4535	1.24904	2.26882
TGFB1	2.56559	12.1145	0.336436	4.69666	2.28365	1.82975	1.40871	1.05435	4.13842	1.48173	68.4998	7.0376	1.25211	0.682474	14.2302	65.5	1.36803	3.22408	39.255	2.4163	1.02272	1.16077	5.15114	57.0217	42.8382	1.37812	2.61242	1.05876	17.0597	3.79595	5.69602	35.0217	2.61602	16.3759	23.8374	2.39822	1.66116	3.17617	0.911348	3.17372	2.46737	1.09676	1.16568	1.07992	2.54633	33.0299	7.27819	14.2884	7.92806
HMOX1	6.85259	2.98883	5.56032	3.06146	4.17111	11.0251	1.69418	0.953933	10.2823	1.48892	4.55795	80.7439	1.0098	1.43396	1.9308	3.52814	1.21071	5.68068	3.00899	3.47053	0.976143	1.33055	low	6.96019	3.2867	2.59647	3.65062	0.913157	4.60666	42.4113	78.8521	2.00832	3.80203	3.26721	2.23553	4.84583	4.1379	2.21233	2.41964	0.99593	4.60017	0.972133	1.18795	0.995489	3.52668	3.22724	13.5919	19.1271	0.992419
TOP2A	3.32462	2.41624	1.29052	3.11648	7.50064	4.08575	1.81574	1.08325	12.1848	7.82633	57.1131	14.1009	1.05838	1.25605	6.34615	8.81868	26.0193	4.75799	32.3296	7.43473	0.952764	1.22624	low	26.5987	29.5059	9.55241	7.18629	1.08184	22.6665	0.914908	0.842368	25.5299	6.40785	24.3726	17.8144	3.69458	6.99961	4.26945	0.981705	1.86593	8.20977	0.93068	1.19512	1.11801	6.42992	27.6696	3.65077	4.72172	1.05495
CCNB1	7.38118	2.77198	1.47069	4.28571	7.63471	1.9637	1.99374	0.8902	50.4815	97.5244	114.891	68.4461	0.194444	0.773077	10.5603	20.7943	51.8881	11.5586	60.2761	8.3623	0.955146	1.19848	#N/A	37.4072	54.875	6.71802	8.62834	0.864053	38.8064	5.36785	1.7056	20.0698	8.78833	25.1234	12.8447	6.56165	3.22944	4.25493	1.05609	1.53541	9.50014	0.962602	1.18586	0.887955	14.854	20.5886	10.1893	4.47355	1.90071
C1QB	4.27781	3.62654	28.6925	6.29365	1.9804	4.79522	1.25044	1.10171	1.8755	1.38579	10.2485	8.55243	1.26673	1.93298	22.0598	54.9348	1.56571	6.6498	10.91	1.629	0.989008	1.00817	7.67967	13.112	8.45552	1.68813	1.86608	1.07291	9.614	11.2379	5.33878	8.63479	1.98967	7.8228	5.84817	6.69334	3.18637	2.44963	35.795	16.2566	2.87406	1.00021	0.998102	1.0842	2.03367	8.27557	9.34941	11.1414	4.59202
COL5A2	2.45033	1.37912	0.701708	6.43274	1.7175	2.08586	1.40754	1.10083	2.35621	1.09023	4.76707	7.59662	12.2347	2.081	5.187	10.8469	2.73597	0.12913	5.07147	1.63214	0.990934	0.999286	4.92	5.83008	6.35772	2.53962	1.80056	1.15452	6.54305	20.5634	15.7788	9.79838	1.96804	6.51747	6.72606	5.16591	1.38178	3.68267	0.571325	5.08061	2.2881	0.980826	1.00819	1.11181	5.03661	8.62792	5.95715	3.33169	2.561
CORO1A	3.88932	2.02011	2.96749	0.574925	4.344	0.844532	1.21714	1.16613	2.68421	1.22046	4.15591	3.09144	1.86812	1.57306	6.95363	8.98841	2.38634	1.764	2.76796	4.14383	0.995733	1.14795	0.908614	4.86391	2.58239	1.72716	4.46708	1.11019	3.03075	16.0914	18.7685	2.73047	4.53566	2.71937	2.66762	2.00839	2.23096	1.84349	2.39606	0.37194	5.52453	1.0123	1.16352	1.05579	2.46588	3.23083	2.23423	2.89004	2.52087
IL1B	27.2795	28.0014	2.00439	2.47588	33.2346	4.25952	1.66575	1.19798	7.69049	0.776307	10.3416	1.59866	1.19602	1.3097	0.623824	3.40125	1.05141	4.10945	7.69631	26.0058	1.18309	1.19862	0.294711	19.8638	7.88161	20.727	27.553	1.05126	7.05018	4.38788	25.474	5.38864	27.8865	4.60559	3.2457	14.9656	2.87617	18.9034	2.09654	2.00965	38.0147	1.28325	1.2403	1.02137	6.47378	6.522	1.02069	2.17042	0.962382
TNFRSF1B	5.96904	2.35397	1.83333	4.03077	3.96146	2.34701	1.59467	1.17857	2.15145	0.933951	6.69894	5.80633	1.54891	1.40568	3.16932	5.02846	1.28624	0.153997	5.87912	3.12784	1.07516	1.13156	1.29018	6.40647	5.3891	1.94605	3.53358	1.12198	4.6772	7.26597	4.69548	4.67751	3.6675	3.72897	3.70185	2.81093	2.38727	2.0047	1.87234	5.95769	4.77692	1.08668	1.13061	1.13051	2.46135	5.1958	6.1816	4.34756	1.0685
MMP13	1.22704	4.28886	0.582459	4.15095	5.78353	3.51559	1.96322	1.17142	20.4495	0.416342	5.76486	1.99391	2.51408	6.65854	4.42568	3.29392	0.641118	0.24756	6.26749	4.97732	0.944518	1.18541	4.0127	4.53436	8.7269	2.57891	5.2472	1.71474	15.0754	0.982702	1.04663	8.87457	4.22147	14.6429	7.51181	13.9015	3.4808	18.228	0.567207	5.16491	3.27287	0.812059	1.57441	1.69239	79.5772	22.3188	3.30402	1.26496	2.24662
KIF2C	3.77685	1.29176	0.50391	7.61538	4.61067	3.77195	1.63258	0.959288	19.7132	11.6199	10.9797	18.7951	1.35207	1.02009	2.25989	2.92727	3.60803	3.78922	8.15072	4.91392	1.00882	1.21348	#N/A	6.85333	5.99607	3.15129	4.7965	1.00563	5.15001	1.77379	1.30794	3.87126	4.56188	3.96954	2.77309	3.56982	2.28817	2.4813	0.657491	2.93665	4.77695	1.04758	1.20049	0.989534	6.95765	4.29555	4.18984	2.53842	1.43316
BIRC5	4.73343	1.39142	ND	ND	3.62569	ND	1.5459	0.929446	22.736	124.529	17.9592	12.7999	1.14953	0.805031	4.35043	4.81624	374.772	4.47569	12.2335	3.56718	0.989669	1.43336	7.23209	13.1786	8.51699	4.0323	3.58985	0.855889	8.61391	18.397	10.526	4.81414	3.08886	6.50332	4.32667	4.94149	2.37163	3.94551	ND	ND	4.87636	0.9263	1.38087	0.859978	8.86172	5.27167	3.00326	#N/A	1.64387
CCNA2	6.79707	1.30157	ND	ND	8.20028	ND	2.03766	0.945662	19.8095	7.92249	10.9028	9.47298	1.42335	1.2081	2.43912	3.34665	702.411	10.6851	7.0982	8.28356	0.930492	1.26707	3.70981	5.72359	7.20102	7.05794	8.87305	0.893504	5.4599	16.9484	4.82804	5.2914	8.65471	5.14532	6.83543	5.42252	1.14515	2.47293	ND	ND	9.42055	0.931118	1.2023	0.925638	10.5496	5.07738	3.66392	#N/A	1.04262
CD68	5.50045	3.1112	ND	ND	2.95835	ND	1.93571	1.23572	4.36105	1.06212	18.1029	35.018	2.84318	1.8806	12.3794	27.5444	1.679	8.011	13.6657	2.71375	1.07935	1.22378	2.94263	15.4506	9.57666	1.35491	3.05486	1.15298	10.9709	35.8689	49.1424	8.7835	3.29405	9.95466	6.9805	4.03065	2.66797	2.12439	ND	ND	4.40717	1.1224	1.19646	1.09964	4.30738	11.0299	35.7698	#N/A	2.70833
TYROBP	7.75742	3.25451	ND	ND	4.44989	ND	1.36007	1.18525	1.81571	1.00282	38.9476	9.64604	2.52636	1.62827	43.6771	121.833	2.05909	2.33708	29.5035	4.04149	1.13312	1.1503	1.62527	38.6339	21.8097	2.5741	4.62899	1.11304	22.7201	39.0519	36.0242	21.4398	4.85995	18.4881	13.7589	3.17182	2.90294	2.3301	ND	ND	6.39807	1.15036	1.14266	1.07028	2.21612	20.1716	13.0384	#N/A	7.05122
TUBB6	2.50797	2.15063	ND	ND	15.9879	ND	1.59123	1.07409	3.45012	20.6958	9.18053	25.1071	2.73303	1.45122	14.6551	9.38687	2.59983	0.0736545	10.6069	14.8248	1.12202	1.13968	low	11.541	8.45319	2.19355	14.6858	1.05063	9.37106	18.5615	18.3357	6.32386	14.377	6.72221	4.53128	2.51849	3.49316	2.18746	ND	ND	17.4152	1.11177	1.09624	1.06362	1.87117	4.56258	6.95567	#N/A	6.1606
CD53	7.99922	7.34882	5.92381	3.90067	ND	4.76779	1.38162	1.18015	1.90734	1.02868	36.6221	12.3348	1.93137	1.67208	114.731	291.513	2.48374	4.73035	28.8196	ND	ND	ND	0.71941	30.0573	22.2501	2.79649	ND	1.10895	23.0785	22.5374	19.2541	16.752	ND	19.0804	15.6845	4.23914	2.32368	2.75138	2.45655	4.46991	ND	ND	ND	1.02929	2.0666	21.7327	12.5614	14.6149	8.5641
CYBA	5.0896	3.13048	1.26567	3.70576	1.92793	6.80656	1.38416	1.12054	2.13772	1.09498	8.24083	21.2941	1.8636	1.404	33.8313	81.5736	1.59621	5.17958	5.90687	1.80234	1.05123	1.12813	1.98199	12.8041	4.85477	1.91468	2.09672	1.07969	6.69008	6.23239	5.59857	6.13888	2.24661	5.74696	3.95824	3.25862	1.75157	2.63926	1.50411	4.05217	3.05008	1.07454	1.1242	1.04478	2.34162	7.25576	21.6185	17.5601	5.65644
DAB2	4.89043	3.55713	2.11163	3.72277	2.44455	2.10028	1.45927	1.1259	4.16218	1.21096	10.5555	6.28049	1.79382	0.966542	5.41391	8.47521	0.783441	3.48395	6.37692	1.89292	1.01913	1.074	1.74019	8.02264	5.98302	1.88072	1.97024	1.15671	4.80487	3.81798	3.77404	4.08472	2.15345	3.82153	2.88434	4.82325	3.6161	1.71563	1.11453	3.46681	2.37016	1.02584	1.04591	1.02557	3.60611	4.23927	3.54098	4.88722	1.06336
CD14	6.69741	5.75473	1.65103	2.57563	7.38475	3.14349	1.74497	1.14433	2.40473	1.20948	3.06742	6.38596	1.59675	1.37404	1.6019	1.44183	6.3306	6.71113	3.38717	5.99657	1.08164	1.22911	0.282672	4.09628	3.53672	2.7212	6.88203	1.06907	3.54915	31.3636	36.8146	3.86634	7.32035	2.99658	3.0771	5.02894	2.81483	3.12772	1.60654	1.31767	8.50209	1.0966	1.1913	1.00155	2.02177	3.73102	5.12917	3.12664	0.993777
FKBP11	3.62453	3.90929	0.384452	6.66145	3.52933	2.03517	1.49115	1.22659	7.60644	1.89102	7.70198	2.15529	1.08268	1.77885	2.79608	6.55686	0.528784	1.456	7.17536	3.19507	0.99837	1.01489	1.78672	10.9638	8.93555	3.07805	3.17287	1.20238	13.3802	6.38199	2.44001	10.354	3.06235	8.65887	6.68206	3.7657	0.817581	3.46908	0.542421	3.587	3.48472	0.986557	1.01666	1.16864	6.79323	8.81584	1.39586	2.16358	1.84314
KIF11	2.46242	2.14486	2.22714	1.06776	2.50112	3.7572	1.6808	0.864798	16.1008	3.28243	36.485	9.26673	1.57022	1.06989	2.91023	3.97912	6.10916	0.0647678	28.7146	2.56735	0.940683	1.21025	6.77596	27.048	22.8989	4.40018	2.67204	0.808267	17.911	0.94992	1.09101	17.4249	2.53307	19.8462	14.6087	2.86022	1.63431	2.23547	1.83571	0.438084	2.67162	0.977373	1.19674	0.933699	6.34376	16.8175	2.82508	0.39222	0.914405
CD52	3.53019	3.16579	0.315978	0.0385735	2.27035	5.5596	1.49375	1.21564	1.9842	1.0069	18.4863	11.9786	2.88744	2.75063	9.73785	27.511	1.05537	2.80238	13.12	2.34425	0.979827	0.945141	0.820316	19.3831	9.96575	0.851615	2.62732	1.11917	10.6623	17.3731	7.49416	9.43057	2.63503	9.19311	6.98621	2.03001	3.11585	1.06947	1.23698	0.0225619	3.27699	0.985821	0.940007	1.05851	2.35853	12.8616	14.8725	0.389219	3.64359
LY86	5.10567	2.00575	2.59385	0.836168	ND	4.84827	1.25097	1.25091	1.46672	0.633138	10.2663	5.788	7.01195	2.82846	6.40092	10.9567	1.89654	3.19906	9.92574	ND	1.08522	1.19281	9.66062	11.6913	5.16559	2.13498	ND	1.19112	7.1163	54.4396	8.04993	4.91907	ND	5.19324	4.59786	3.04759	2.2024	2.15764	2.94716	0.653628	ND	1.16149	1.24317	1.07467	2.01488	4.83874	7.37741	2.72262	1.49309
TNC	9.11945	20.4595	3.34438	73.6667	ND	1.73924	2.08911	1.60205	2.70043	1.36934	5.67194	9.28083	14.4656	5.4313	2.33629	2.99667	1.10195	0.0143	13.6567	ND	0.890961	1.56433	2.41819	9.16247	24.0919	11.4307	ND	1.58134	25.0073	157.103	86.9115	21.2852	ND	18.0429	12.8554	7.91802	1.37843	10.7273	1.65039	76.1242	ND	0.906266	1.60838	1.54671	2.17598	18.3371	2.98692	3.88497	1.39068
CCNB2	3.78636	1.38241	ND	ND	4.71767	ND	1.83177	0.895661	37.6705	37.4867	8.35199	14.955	1.57184	0.826531	2.17883	3.73482	315.627	7.60783	6.62949	4.81543	0.93369	1.20242	6.79546	7.11299	5.60771	4.17346	5.04503	0.882598	5.44121	3.96806	4.94835	4.20323	5.10692	4.58699	3.0769	4.13186	7.39339	3.31597	ND	ND	6.02447	0.943908	1.19316	0.882324	20.0607	4.78499	3.8204	#N/A	1.02618
IFI30	10.1978	2.36938	ND	ND	3.74473	ND	1.3211	1.07154	2.62504	1.31097	38.4284	18.6028	1.88196	0.979061	13.3019	39.5996	1.84441	10.1773	34.064	3.39029	1.06642	1.1015	3.25863	30.27	20.6644	5.50527	3.76057	1.04042	18.9273	12.3921	7.86673	14.8556	3.96244	16.1962	10.3061	4.07167	3.54794	4.85826	ND	ND	4.85272	1.06582	1.08097	1.01922	2.25365	16.6079	12.0718	#N/A	1.17987
CDK1	4.28574	3.12959	0.990927	3.54889	ND	4.54664	1.92144	0.969665	15.5306	17.509	28.8302	18.4964	3.46366	2.11449	9.0794	13.2741	74.8869	#N/A	19.5133	ND	0.96072	1.17155	low	24.4155	17.4757	4.60719	ND	0.890554	18.8476	8.69481	5.28884	14.1847	ND	14.1971	9.61263	4.05467	3.42037	2.28689	0.711243	1.04922	ND	0.963428	1.16663	0.883827	6.92522	13.0287	5.00237	7.87107	0.665406
ANPEP	6.872	1.38219	2.34684	8.08951	1.78131	3.51504	1.73882	1.02733	1.75611	0.675155	3.35492	8.38563	7.15909	8.93	2.3019	2.61057	0.768244	1.17503	3.761	1.64548	0.995013	1.08041	6.72037	5.56675	4.18731	2.97204	1.62461	1.04434	2.36715	4.52474	5.95044	5.39237	1.611	3.07778	5.40508	2.36309	2.44095	3.196	1.0509	8.98354	1.8187	0.982851	1.06226	1.22155	3.20171	6.10203	13.8673	29.8513	1.17252
CASP3	1.84402	2.8042	3.5948	13.5423	4.38572	2.41541	1.30025	1.04649	2.12885	1.08874	3.05976	2.72169	1.00743	0.952431	2.00382	3.33248	1.51382	0.598214	2.95494	3.36297	1.18951	1.15203	7.85871	3.61509	3.19151	1.64463	3.43207	1.05048	2.66898	3.44534	3.10803	2.68887	3.50987	3.02568	2.18369	1.80553	1.93594	1.64553	2.7867	9.51408	4.62495	1.20422	1.1253	1.00356	2.21136	2.4971	2.06979	1.73241	1.3949
CXCR4	14.3562	2.38101	1.25867	1.31606	2.95947	6.22906	1.46518	1.28667	1.1888	0.780384	8.09506	8.81926	0.713547	0.737913	3.98742	10.4937	1.30983	1.93151	7.57898	2.84154	0.938216	1.24843	3.21204	5.80272	6.21345	3.12667	2.83671	1.21367	4.95658	9.8814	4.02459	3.51244	2.79863	3.02788	2.47659	4.51207	2.74982	2.14787	0.94349	1.56934	3.20193	0.952507	1.19598	1.07188	1.22393	3.21686	8.30016	8.21283	1.62579
ICAM1	3.60828	1.82952	1.30628	4.41771	4.72085	2.34666	1.3997	1.0207	1.18149	1.51265	10.4809	5.74779	1.03215	0.90948	4.08	7.05778	1.52618	5.63146	9.64518	3.66591	1.02637	1.06925	1.27429	8.22225	7.50422	1.94416	3.83417	0.982021	5.72068	2.5234	6.11755	5.2005	3.81429	5.1169	4.69784	2.29128	2.27209	2.02533	1.36378	6.99501	4.77887	1.0721	1.09096	0.960555	1.38998	6.97408	4.97372	2.97502	1.42222
INPP5D	1.92186	5.81413	0.574929	2.94444	2.32725	1.21735	1.34346	1.13534	2.80753	2.32173	33.0135	5.45852	0.766015	1.85503	6.31863	15.7647	1.0364	2.92884	27.7409	2.45154	1.00929	1.18894	1.02033	25.8549	22.1058	1.03253	2.67014	1.08477	16.0704	4.56718	2.87856	14.5374	2.75258	12.0457	10.601	1.40717	2.18997	1.29588	0.968897	3.72685	2.78589	1.04051	1.17021	1.02969	2.49899	15.3203	4.44033	5.07831	1.68873
SDC1	0.923316	1.04519	0.775432	7.28597	2.49536	16.3597	1.80087	0.966395	2.56647	2.03947	7.91718	9.21796	2.52538	2.90074	0.926316	3	1.45588	2.93904	4.42913	2.00718	1.21397	1.19611	1.52433	5.95085	8.91089	0.890128	2.21464	0.96721	8.17657	10.4697	8.55295	7.81171	2.38458	8.32386	6.27749	1.06612	1.83589	0.923555	0.88592	5.61391	3.15614	1.22409	1.18106	1.01749	2.44858	8.1653	5.02999	10.8982	0.952632
TPM4	3.71237	1.80468	1.21595	3.53543	3.91139	3.09437	1.40678	1.03464	1.30642	2.7457	5.30238	3.81882	1.44383	1.17778	2.06135	3.32675	2.04258	0.72274	4.35526	3.60104	0.989627	1.01009	1.32411	5.04628	5.13271	5.15842	3.62228	1.02846	4.60825	2.69336	3.68562	3.83586	3.54628	4.02709	3.05205	3.85381	1.71474	4.09996	0.675627	2.31068	4.17221	1.01615	0.990278	1.0241	1.17978	4.00903	2.07877	1.5869	0.86234
CD48	6.91468	2.85394	5.12375	2.15028	1.38675	2.3343	1.1515	1.25281	3.4443	0.0937346	16.2903	20.8485	13.9048	3.88764	7.40523	21.0131	1.94851	8.18857	8.74281	1.27451	0.993675	0.959955	2.17362	15.5131	8.34205	1.27244	1.45627	1.17432	10.1695	10.7695	6.02661	6.76987	1.48163	8.59307	5.2151	3.51139	1.80939	1.68663	3.35631	1.87059	1.54073	1.00244	0.961302	1.09067	6.15604	10.5166	25.7836	2.00009	1.23094
COL5A1	1.32009	1.26155	0.730019	8.43463	2.14147	1.45458	1.55171	1.06575	1.9425	1.41651	2.91638	9.71542	18.2475	2.01197	2.09802	3.1949	2.42472	0.00232458	4.04724	1.95006	0.970139	0.983555	22.7398	2.92975	8.27552	1.42569	2.01821	1.14671	6.75253	39.6666	30.5188	8.30119	2.01551	5.45341	5.99451	4.50029	2.7866	2.53224	1.07086	8.18042	2.13527	0.974905	1.00338	1.11366	4.26931	8.72499	10.3335	1.5213	1.26516
IL1RL1	25.9922	5.60057	0.802184	16.7743	2.7091	2.61862	1.65421	1.48211	8.30386	1.12078	8.45155	2.38363	6.4375	1.36943	2.48344	2.49007	1.32818	1.25709e-08	8.7586	2.16487	1.20808	1.70225	0.540679	10.4271	10.5544	11.1695	2.68562	1.37615	6.09741	0.983012	0.99776	7.13981	2.77174	5.43555	3.48801	268.289	1.73852	12.8427	0.703906	16.6283	3.57487	1.12732	1.64809	1.125	6.24844	5.61303	3.69124	1.39873	1.09272
SOCS3	5.68837	3.31542	1.2037	1.28077	2.40719	2.71012	1.28455	1.0966	2.72909	1.5416	10.343	21.7371	6.8169	1.47375	4.37659	6.31807	2.22103	8.00094	9.08348	1.93966	1.0839	1.28588	0.235785	16.8558	9.57886	3.76265	2.03557	1.05065	9.5862	25.9892	76.5408	7.1593	1.85229	5.89258	4.91422	2.33661	2.60637	3.65415	1.39198	1.75233	2.14793	1.06289	1.25451	1.13194	1.58018	6.19794	5.19591	1.40547	0.631043
S100A9	23.0278	52.8538	2.25578	0.102698	20.7561	12.4451	1.42993	1.36487	15.7406	2.56748	22.855	0.951139	0.150435	1.58533	1.2493	2.47059	5.75723	0.643771	11.3595	17.0803	1.01052	1.09587	0.125425	29.2451	5.08275	7.86397	17.6955	1.21025	6.88207	66.5462	108.363	5.0921	17.98	9.00253	2.42124	32.1558	4.29113	9.03457	3.15017	0.119802	21.7314	1.0484	1.08636	0.994948	12.7675	14.4808	0.630613	1.29673	0.971989
MMP14	2.2132	0.783148	0.969671	3.86663	3.29387	2.11822	1.33452	0.937688	1.44094	2.52451	2.13449	4.27773	4.20268	1.85579	1.68441	2.77825	1.15691	0.101994	2.46315	2.4531	0.981678	1.0277	low	3.25002	3.9877	2.06394	2.69574	0.966408	4.20799	41.2815	30.3673	4.3004	2.85471	4.49724	5.03531	2.14326	1.80076	2.27688	1.18385	5.81877	3.49782	0.992086	1.0458	1.05725	1.67308	6.42534	4.44759	2.24717	1.5696
LGMN	4.4274	4.06951	ND	ND	3.80719	ND	1.16585	1.06995	2.16541	1.2756	16.0858	2.67925	1.69718	2.02128	13.2191	15.3137	1.48263	0.821068	11.8462	3.71707	1.00348	1.13995	2.98658	11.8021	9.73282	0.924032	4.13834	1.03631	10.774	8.26148	7.33241	7.82538	4.326	7.54448	5.51427	2.93586	2.50748	1.03567	ND	ND	5.04372	1.0103	1.10891	1.02	2.10217	6.12011	2.29503	#N/A	2.93771
CCL7	52.8924	3.9558	ND	ND	5.25226	ND	2.27613	1.2222	9.18412	1.75391	48.2725	11.4886	0.164	1.25749	6.5309	9.23138	1.34313	17.7215	28.7774	4.61558	1.07479	1.12446	0.913862	53.5772	18.0352	3.59309	5.44225	1.06293	22.4057	6.11157	10.4643	12.8891	5.69883	15.78	8.77929	2.26844	2.62271	3.21029	ND	ND	6.72538	1.06393	1.16005	1.06841	3.77418	15.2388	2.30257	#N/A	1
HCLS1	5.52472	3.41201	ND	ND	2.26513	ND	1.30279	1.1028	3.54695	0.388041	6.52335	14.2549	4.85714	8.12371	3.15302	5.75801	1.35049	3.92711	5.14909	2.09933	1.00425	1.59813	0.950908	5.71486	3.83263	2.47149	2.13009	1.07557	3.97403	5.2472	2.71091	3.75355	1.74667	3.92798	4.06715	3.13476	1.55396	2.58045	ND	ND	2.40306	1.0938	1.6481	1.14513	2.38404	4.12994	10.4017	#N/A	0.638197
TACC3	3.48232	1.05786	ND	ND	2.2894	ND	1.52523	0.939644	7.57132	6.10043	26.293	5.40922	0.284165	2.65079	12.2623	13.5902	6.10915	0.394021	17.2014	2.33862	0.946453	1.3769	low	19.803	12.6301	2.98159	2.27498	0.943276	14.159	3.33617	1.53158	7.04752	2.21569	6.05693	4.44567	3.19161	2.77687	2.46418	ND	ND	2.36953	1.11464	1.38424	0.917903	2.90017	6.39861	1.51446	#N/A	2.98361
APOBEC1	1.15845	1.28201	13.1014	16.9385	1.87082	12.0982	2.01359	1.11129	2.14564	0.866216	9.81942	7.76959	11.3404	7.89956	3.42166	7.17846	1.60856	5.98713	7.91118	1.63778	1.15996	1.26614	3.85452	8.31441	5.09171	1.04398	1.87537	1.07813	4.63809	12.8644	20.4222	4.60075	1.9597	6.04979	2.96709	1.05369	1.2969	1.02441	5.71304	15.4923	2.54704	1.12429	1.20537	0.993839	2.9422	5.65242	8.28292	80.6801	1.2928
C3AR1	7.44292	2.78281	1.09265	0.714859	1.46698	4.15112	1.37766	1.44772	7.35376	1.94461	24.1545	36.3492	2.11015	0.901255	4.49286	8.47768	1.13917	7.46763	19.0027	1.37825	1.1766	1.23933	3.67252	35.054	12.6277	2.52149	1.49164	1.36597	11.477	34.8171	34.7809	11.0776	1.54512	11.5446	6.77267	3.90734	2.16649	2.73336	0.605964	0.572959	1.99886	1.15629	1.2036	1.25508	8.64734	12.6613	33.7679	2.24085	1.2125
GUSB	1.02462	1.67132	2.23151	2.45601	2.42838	1.19347	1.30878	1.10103	2.53158	1.63539	10.775	11.9889	1.31857	0.871795	3.11392	5.6959	1.00251	8.65403	8.1432	2.28832	0.990904	1.1522	3.51585	6.46766	6.76003	0.978682	2.32996	1.06753	6.38965	6.12987	7.46781	5.41302	2.42179	6.0733	4.63871	0.994201	1.33649	0.912702	1.17391	4.81599	3.09923	0.981233	1.12913	1.04251	2.94059	6.62925	10.3578	9.77549	1.3899
LGALS3	0.821467	1.86822	5.02769	4.5631	1.51803	16.641	1.2937	1.02303	1.30026	1.93629	24.1174	65.8495	7.30938	3.46707	84.3014	99.6083	3.79028	10.1141	25.1846	1.27297	1.01397	1.06257	2.35192	24.2159	16.2501	0.610457	1.41146	1.01167	17.986	283.267	361.232	16.0327	1.5026	16.1956	12.4553	0.723594	1.19536	0.764518	4.24542	4.9914	2.21749	1.0143	1.04046	0.99705	1.1968	18.8905	58.1261	7.99417	31.7978
PLK1	1.87443	1.60536	0.52328	1.55373	8.20888	0.904204	1.34633	0.891215	26.8266	11.7913	10.1642	12.7676	1.11029	0.926667	1.67692	3.86256	2.13002	5.03441	6.40106	8.76446	0.939594	1.24005	3.49214	6.01714	4.88407	3.38084	8.64599	0.844363	4.55735	2.39238	3.79615	2.99098	8.26747	3.10196	2.87967	1.99915	2.91714	3.45093	0.808135	0.679811	8.44225	0.958143	1.23615	0.897588	6.57539	2.38884	3.17243	3.09408	0.888205
RBP1	2.7818	1.42948	0.951768	1.46041	7.10714	5.90018	1.50342	1.05515	1.07531	2.66826	1.60791	6.2617	3.11532	1.56148	1.68403	1.60989	1.88513	8.45569	2.16502	7.03285	1.02688	1.06663	5.77651	2.93117	4.0971	2.84554	8.21144	1.08308	3.98642	9.71893	7.43486	3.52411	8.75272	3.60821	2.31639	5.33089	2.37503	2.81485	1.02857	1.34018	11.4273	1.04775	1.04856	1.05999	0.91851	3.28853	4.21899	4.69902	1.14228
SERPINH1	2.33995	0.966519	1.35951	11.7026	2.3745	1.40912	1.33953	1.09258	1.47448	1.73606	3.60024	4.72352	2.1446	1.00218	2.51717	4.86745	1.13927	0.505163	3.97931	2.14068	0.992895	0.999731	2.29112	3.28887	3.7857	1.88495	2.19088	1.10531	3.86867	2.85959	2.67981	4.72334	2.15413	2.91671	2.50812	2.97558	0.796585	2.23457	1.23723	9.63433	2.37091	0.980491	1.00989	1.08458	1.66559	4.14583	3.69062	3.87202	1.05632
CSRP2	1.54756	2.94173	0.986853	7.00278	1.53844	1.23636	1.19832	1.03777	2.40672	1.77986	12.3057	2.75643	2.086	2.4085	8.83333	33.8241	1.26353	0.0908857	17.5118	1.52467	0.985846	1.01452	7.66926	22.3203	32.9415	2.5232	1.68051	1.04334	28.9797	11.8087	6.78018	32.4126	1.84482	26.8345	17.3546	2.75266	2.41572	3.67934	1.14203	8.7162	2.15126	0.948402	1.04598	1.0252	2.8353	27.4665	1.76009	0.894899	2.18519
FOSL1	4.70247	2.83136	1.31874	4.76667	5.92459	3.44035	1.37973	1.02551	10.5245	1.16095	11.2557	14.6315	1.01754	0.950617	6.05932	3.88559	1.25301	3.07301	5.36877	4.08031	1.1316	1.66292	0.15261	6.20255	3.47696	2.3109	4.90623	0.989127	4.41302	13.8249	25.426	3.56561	5.16753	2.71237	2.60223	2.54685	1.2986	2.74625	1.23468	0.6	5.93015	1.16379	1.43476	1.10335	0.836298	3.87252	3.02979	0.987483	1.42373
LCP2	6.85332	2.28219	3.19748	0.862739	1.91366	1.77131	1.47151	1.20232	1.92222	1.48694	7.86932	8.35784	2.53235	0.189616	3.20813	9.28947	1.15245	3.75691	4.29773	1.83248	1.08358	1.23819	1.13752	8.65995	3.00219	2.94827	1.96693	1.1648	2.98492	3.25487	2.43849	3.06381	2.04143	2.24485	1.78784	3.60671	3.20501	3.10592	3.71008	1.07045	2.22957	1.10124	1.1769	1.08011	2.04876	2.59767	8.21935	4.17444	1.80861
PTPN6	1.89907	2.31	1.80814	10.8489	2.08086	5.13889	1.42375	1.06607	3.14122	0.787861	25.7755	11.1607	0.891892	2.08264	3.01002	11.4309	1.10095	4.5401	17.1488	1.85541	1.08272	1.1302	1.19935	20.6307	11.5155	1.10078	2.06773	1.01717	11.4503	5.40692	4.91677	11.0232	2.11534	10.6767	6.03993	1.18879	1.11311	1.50016	1.30084	11.5971	2.80878	1.09627	1.11652	1.01718	2.88734	12.3892	10.403	8.84255	0.47495
STMN1	2.3132	1.68999	0.88587	3.56724	3.7989	0.604993	0.91128	0.971163	1.17349	11.2284	16.0799	0.76163	1.14626	0.618936	13.2234	14.7245	16.1412	0.00523571	9.13221	3.79339	1.01422	0.979267	31.4992	10.5288	7.21194	2.12363	3.98817	0.953791	7.71382	4.4817	2.4013	5.96124	3.94006	6.96951	4.81698	2.30956	2.87384	2.13544	1.05654	1.26427	4.96759	1.0202	0.966791	0.930303	0.899497	6.78636	0.76773	0.609316	2.78005
IRF7	8.27315	1.71276	6.12666	0.108915	2.2183	2.43413	1.23725	1.2304	2.32419	0.608324	9.64953	1.69397	1.43317	1.3336	2.16294	9.76038	1.11544	3.13384	7.1792	2.13346	0.963386	0.99505	1.89221	8.2435	7.36338	2.0994	2.30046	1.07703	5.19266	3.22937	1.74236	7.81904	2.29567	4.43872	7.40826	2.00259	0.954107	2.98183	5.88329	0.467955	4.66156	1.08872	1.07807	1.09807	1.34677	10.2761	4.37764	8.73865	1.61661
JUNB	1.50784	3.66877	0.442997	2.82844	4.03123	0.822564	1.31149	0.958801	2.24331	1.36871	7.64471	3.51814	1.43437	1.64034	11.4018	9.97239	1.62371	3.0525	7.08079	3.69776	1.06728	1.19253	0.36647	22.8791	8.02687	0.84278	4.1851	0.974235	5.4511	2.14531	9.20098	3.82716	4.35833	3.4118	4.5734	1.20157	0.866066	0.926836	0.966967	2.96445	4.60389	1.07195	1.20254	0.97363	2.16779	2.81415	2.27398	4.52594	2.85583
IL1RN	3.09173	2.36152	0.638596	0.474619	4.46171	0.981765	1.64652	1.03307	26.3402	1.42895	13.0748	10.9723	7.82759	0.933045	3.48921	4.90048	4.01635	0.0155265	9.78027	3.80033	0.771092	2.31244	0.104296	10.154	6.87479	1.64749	4.08968	1.03061	8.73684	1.06887	7.96641	6.94918	4.2048	7.05188	6.0198	2.07163	4.95422	1.50986	1.02281	0.507614	5.85434	1.08743	2.25497	1.00182	12.2783	10.7497	4.20173	0.77992	1.03837
IL6	20.2369	13.3802	1.43003	20.648	8.88281	5.41284	2.17553	1.15722	14.511	1.53846	1.64749	4.14145	2.84795	0.749361	0.479042	0.991018	1.90486	2.7283	1.17834	3.1398	2.72902	2.80461	0.0515931	2.04568	0.811738	28.2858	4.0487	1.12327	2.78323	10.1489	90.4907	2.32703	3.88487	1.84225	1.83803	6.53201	2.65806	14.4963	4.08906	1.75758	4.08699	2.56987	2.69794	1.02153	4.0607	1.00589	1.03818	1.04065	0.134731
MSN	2.03762	2.37398	3.26923	4.6152	3.22295	9.27273	1.38983	1.05085	1.40636	1.87204	6.82482	7.48063	1.62204	1.1128	3.62331	4.99587	2.25934	1.80781	5.04487	2.92636	1.01983	1.07097	low	4.27348	5.24569	1.3442	2.89239	1.04394	4.57327	3.72287	2.90501	3.86401	2.78547	3.74607	3.29504	1.65918	1.76823	1.36745	1.82479	4.76103	3.20034	1.0176	1.0385	1.04664	0.867564	4.15233	4.54507	3.72314	1.29019
POSTN	0.729361	1.75903	3.815	3.27223	ND	1.9741	2.046	1.06473	1.17866	0.973499	10.6436	6.16462	26.1505	3.19472	5.32603	12.2945	0.908689	1.26124	17.1454	ND	0.991871	1.0247	11.7182	13.0364	18.4527	2.94199	ND	1.15441	21.518	17.6561	11.1001	32.7428	ND	20.2214	21.0169	1.28333	1.16362	4.1823	2.64212	5.4469	ND	0.969906	1.06265	1.16372	3.95363	24.271	10.0877	20.2869	5.36897
C1QA	2.1209	4.39296	ND	ND	2.80095	ND	1.12761	1.03458	1.38517	0.868499	6.90097	7.40913	2.56049	1.47685	10.9414	21.1837	2.0001	3.05022	6.38072	2.63069	1.11397	1.16967	8.57543	8.27735	6.17117	0.977992	2.87855	1.02006	5.39003	6.21689	4.73126	6.28943	3.08591	5.29565	4.58964	3.31314	1.6317	1.7034	ND	ND	4.39557	1.17234	1.1703	1.04333	1.63771	5.87526	9.42724	#N/A	3.11714
CTSZ	4.36051	1.87507	ND	ND	2.84472	ND	1.36516	1.11048	1.65997	1.13741	9.31513	8.64273	3.01748	1.62358	7.50476	12.1718	1.02531	3.09129	7.72198	2.55133	0.991702	1.19981	2.77783	6.53239	5.55997	2.57305	2.66889	1.0841	6.60527	11.4246	8.90078	6.08666	2.7242	5.75179	4.61384	3.30473	1.41571	2.65429	ND	ND	3.52666	1.01443	1.20168	1.0519	1.67459	5.65947	9.04306	#N/A	2.83436
GMFG	3.69593	2.14516	ND	ND	2.43574	ND	1.41561	1.19633	1.94621	1.01378	6.5845	3.61823	2.82353	1.56323	2.57362	2.34867	2.1126	2.98556	5.38908	2.06449	1.06009	1.11573	1.55578	5.54331	4.29309	2.21543	2.19546	1.14027	4.46852	3.36669	2.08154	4.30133	2.31542	3.308	2.71196	2.32919	2.546	1.88629	ND	ND	3.00092	1.0385	1.08074	1.0371	3.12984	3.83021	3.40524	#N/A	0.606339
LCP1	3.55718	2.21477	ND	ND	2.53894	ND	1.30093	1.22587	4.72129	0.906598	15.9435	6.23251	3.97196	1.41151	18.9809	31.826	2.01535	1.74271	14.5963	2.49674	1.11289	1.25604	1.00727	9.36633	9.79575	2.08094	2.53731	1.16837	10.9193	10.9897	20.435	3.51929	2.48106	5.74567	8.01815	1.86495	1.96623	1.56045	ND	ND	2.73295	1.12317	1.22628	1.14989	3.80547	9.03644	5.38517	#N/A	3.22222
LAPTM5	9.39808	2.45345	ND	ND	3.38243	ND	1.31086	1.12408	1.87056	1.71105	17.8495	7.91171	1.85693	1.93766	18.4939	26.7848	1.78814	0.118211	13.8062	2.76771	1.05143	1.05052	1.53255	16.3595	12.4293	3.33072	2.91752	1.07454	8.14154	20.1313	16.5714	12.7518	2.90842	8.62313	8.79539	3.82989	2.50337	3.15791	ND	ND	4.24999	1.0614	1.02806	1.13678	2.85297	14.0898	8.56031	#N/A	3.78318
LST1	2.81164	3.17513	ND	ND	2.06793	ND	1.66784	1.16204	2.43962	0.301352	16.3363	3.9252	2.36992	11.4061	10.7534	26.1294	1.62038	0.862998	12.8062	1.98922	1.12962	1.32998	2.66324	21.8938	8.23942	2.04388	2.19813	1.11602	8.14704	12.368	5.41754	7.21193	2.32501	10.8565	7.25709	1.72991	2.47311	1.66594	ND	ND	2.58078	1.15314	1.27747	1.07261	3.01782	7.60125	3.67282	#N/A	0.951482
VCAN	3.81274	3.30171	2.2421	11.2025	ND	1.25296	1.73446	1.26426	2.28391	1.51503	5.56309	5.17106	2.31599	0.229682	4.0595	7.4897	1.10861	#N/A	6.2176	ND	1.03595	1.09447	0.850296	5.58406	7.78904	3.67166	ND	1.34618	7.30435	7.47429	5.59288	4.30094	ND	6.2004	4.04148	4.14227	2.16314	2.69877	0.871408	15.1823	ND	0.990744	1.10502	1.23543	3.69488	5.64498	4.55535	2.7875	1.32494
CLEC4D	3.09211	11.8856	ND	ND	2.26788	ND	ND	1.6524	10.6274	1.56277	27.8032	74.8858	1.54871	2.01706	6.07389	18.6502	0.789925	16.4994	17.1741	2.12447	1.24674	1.42564	0.302687	32.5663	19.1836	2.55719	2.29899	1.52537	26.1006	22.0298	12.7865	15.0162	2.31059	21.9648	12.1799	1.51395	1.60464	3.26716	ND	ND	2.43649	1.26478	1.26095	1.2869	8.60049	29.1282	21.7226	#N/A	0.847291
TK1	4.04793	2.19219	ND	ND	2.87978	ND	1.48366	0.997856	41.5049	1.40678	3.41959	39.9764	0.229167	0.595745	2.47019	1.49275	2.39232	8.2762	2.94449	2.94595	0.909414	1.29461	low	2.92786	3.05201	3.39141	3.0667	0.930289	3.23484	2.48446	2.01359	2.72059	2.93753	2.74323	2.05524	4.03942	2.32125	3.19777	ND	ND	3.47988	0.939687	1.27995	0.912445	10.6508	2.60334	10.503	#N/A	1.26168
LYZ	4.70211	ND	ND	ND	3.34033	ND	ND	1.09855	1.63321	1.57361	11.1634	19.293	3.54311	1.42346	32.8333	37.2208	2.01331	#N/A	10.1274	3.24858	ND	ND	3.72756	13.2096	8.54209	4.36206	3.41881	1.08025	10.1256	6.18323	9.85352	10.0419	3.43463	7.34971	6.72446	3.40902	1.76282	1.17041	ND	ND	4.00077	ND	ND	1.06685	1.80242	9.78021	22.9059	2.79321	3.70738
CCL8	44.7078	6.56411	ND	ND	ND	ND	ND	1.35104	4.36624	1.9389	12.4948	2.35369	3.77141	2.28593	10.3121	17.7071	1.46784	13.9167	10.376	ND	ND	ND	17.8936	22.9819	6.46269	5.16895	ND	1.31641	7.65055	14.5818	5.9918	8.96853	ND	6.74526	5.89446	8.97764	3.073	7.94256	ND	ND	ND	ND	ND	1.23791	16.468	8.83507	4.00067	#N/A	2.00592
ANXA2	1.44295	1.17775	1.47908	4.97363	3.63353	4.12189	1.29643	1.02092	1.03528	2.48004	6.23373	4.1655	1.35433	4.67647	7.46147	8.18705	1.48068	1.36231	6.42653	3.32127	0.993998	1.00956	1.49851	6.91418	4.76344	1.10136	3.37598	1.0209	4.24329	5.76675	6.02819	5.30473	3.34879	4.27295	3.61876	1.38515	3.41117	1.14137	0.792627	3.13244	3.99353	1.00507	0.9967	1.01881	0.937047	5.16002	2.79648	2.38736	1.28754
CD74	1.59948	1.12209	19.2886	0.961407	3.82973	13.3428	1.0923	1.00218	1.34947	0.513038	2.76378	5.84831	2.7478	1.8157	3.02892	4.19332	0.78661	6.34161	3.27422	3.65192	1.10825	1.04896	2.89818	5.00067	3.89622	0.771351	4.01837	0.997866	3.69297	2.67644	7.7023	5.77983	4.18842	3.81685	4.62637	1.27049	0.908443	1.15491	25.2114	6.55505	5.36897	1.23325	1.08868	1.04996	1.76783	5.91699	6.57072	1.31384	1.84352
CDKN1A	1.63778	1.11084	0.610659	5.02646	2.38059	2.13565	1.29936	0.948608	2.19389	16.3353	8.53244	4.06318	2.37143	0.753927	6.38704	5.79457	8.14525	1.55729	10.5152	1.96524	1.42702	1.21382	1.08343	11.9088	8.79992	1.20636	2.08149	0.96045	5.98608	51.9332	23.8051	8.30508	2.08926	6.8521	6.48744	1.30244	0.929022	1.54683	0.909697	8.68254	2.68614	1.45137	1.11142	1.01026	2.16982	7.91792	1.68002	1.76166	3.63155
CSTB	2.21034	1.73959	1.32281	4.42184	2.98274	1.48731	1.10843	1.01848	1.56093	1.54068	10.4583	2.73172	1.09131	2.0649	6.02219	8.03445	1.34865	0.500101	7.84007	3.06636	1.00403	1.03052	1.97407	10.1279	5.43932	2.26798	3.87656	1.01366	7.01454	11.9118	12.356	5.31819	4.3889	5.77674	4.02771	2.91334	1.16	2.08927	1.2546	6.97188	5.31459	1.00352	1.0173	1.01431	1.51408	5.97103	1.95967	3.72787	1.72222
COL3A1	0.824837	1.01353	0.695935	5.47303	1.45014	3.24217	1.40399	1.02536	1.50079	2.12352	6.52943	14.3647	6.21542	4.8201	4.22556	7.44987	1.0978	0.0887895	8.31264	1.33516	0.992835	0.996141	10.773	6.74253	13.0033	1.37764	1.44206	1.05073	15.593	65.3572	23.4403	13.7615	1.52251	13.9799	12.0936	1.5654	26.5728	2.02322	0.632915	4.67341	1.75309	0.991305	0.989551	1.05081	2.835	15.8482	13.4683	2.92917	2.32581
PYGM	0.752806	0.41139	1.2534	0.0712417	1.21019	0.814216	0.924222	1.01868	0.478269	1.01404	0.0555849	0.431444	0.554675	0.757416	0.363586	0.438255	1.18733	0.0893594	0.189639	1.09942	1.02001	0.771375	low	0.0610678	0.209654	0.433782	1.25814	1.01076	0.199289	0.285764	0.420364	0.297353	1.26766	0.255858	0.487446	0.780502	1.16535	0.430627	0.875356	0.192435	1.36167	0.976552	0.799858	1.04008	0.609352	0.323912	0.627657	0.397017	0.918174
PKIA	0.274171	0.63318	1.28767	0.360975	1.12215	1.86131	1.00406	0.951442	0.878147	1.69977	0.154384	0.714483	0.400503	0.524317	0.475452	0.370152	1.3769	0.0887754	0.342485	1.17737	1.00476	0.907048	0.299542	0.108004	0.316401	0.536569	1.25288	0.938035	0.236269	0.325259	0.270229	0.232942	1.26039	0.271228	0.347323	0.3666	0.747796	0.405221	1.00213	0.445822	1.30233	1.00811	0.883545	0.957579	0.943652	0.181554	0.969843	0.843126	0.862376
CKMT2	0.598083	0.40636	1.09765	0.0245978	0.533719	0.647978	1.12981	0.984775	low	1.09798	0.0352834	0.0793714	0.652423	1.29873	1.20851	0.204255	0.980237	0.0339947	0.0908348	0.523803	0.955676	0.631605	0.064575	0.0186594	0.154752	0.801206	0.595212	0.977391	0.160956	0.627189	0.68722	0.185155	0.618855	0.262445	0.318518	0.431061	0.611447	0.849007	1.46474	0.0682625	0.631889	0.858823	0.654613	0.98568	1.57304	0.138198	0.0507077	0.358808	0.421277
TSPAN8	0.224713	0.982151	1.98291	0.198404	0.562317	2.46455	1.16944	1.07427	0.349463	2.06968	0.0260191	2.29296	1.45179	4.79839	0.385312	0.543512	1.19839	0.553609	0.0629121	0.420522	0.968086	0.936838	low	0.0385964	0.0317097	0.076445	0.446281	1.0281	0.0192981	0.951787	1.116	0.0227338	0.448426	0.0166996	0.0370163	0.113508	0.723656	0.0474716	2.94017	0.312101	0.607642	0.971293	0.923311	0.915531	0.642079	0.0295953	3.39527	1.74197	0.682751
TCEA3	0.251807	0.758025	ND	ND	0.751643	ND	1.20465	1.0089	0.654311	0.695823	0.0501112	1.25744	0.423365	1.00245	0.311966	0.470993	0.871921	0.111317	0.0645588	0.710376	0.983635	0.92886	0.178145	0.0524992	0.0791068	0.36567	0.754664	1.0051	0.127565	0.191417	0.276918	0.125343	0.758662	0.148029	0.222676	0.282465	1.04831	0.390158	ND	ND	0.961854	0.968976	0.933135	1.02699	0.812169	0.139971	1.33285	#N/A	0.582924
ACADM	0.768869	0.680193	1.46006	0.135401	1.83064	0.177018	0.998307	0.988118	0.721865	1.20363	0.149615	1.30695	0.660701	0.903583	0.364708	0.524817	1.36065	0.170235	0.192798	1.6628	0.989489	0.948993	0.264702	0.118519	0.219196	0.442103	1.61467	0.990788	0.25835	0.367315	0.484865	0.235686	1.44124	0.335219	0.310293	0.982181	0.6926	0.418455	1.04821	0.147265	1.75566	0.999236	0.934555	0.981438	0.982152	0.192173	1.37123	0.841105	0.722365
ZBTB16	0.203782	1.39316	ND	ND	1.07393	ND	ND	1.07501	0.962628	2.36347	0.111753	1.48605	5.22911	0.560195	0.480114	0.44697	11.4047	#N/A	0.472853	1.11591	0.836201	0.67774	0.103742	0.259253	0.379418	0.222634	1.25045	0.921069	0.207189	0.86633	0.390725	0.233908	1.27427	0.24666	0.489737	0.220916	0.384311	0.420752	ND	ND	1.20872	0.744383	0.656594	0.975655	0.756241	0.251042	2.18303	#N/A	0.309659
VEGFB	0.745866	0.78503	0.135341	0.130764	1.50555	0.491392	0.944464	0.942397	0.759053	0.736071	0.287492	0.542086	0.600189	0.748298	0.4062	0.493201	0.662497	0.0350387	0.336717	1.3825	0.958709	1.00196	0.422143	0.286744	0.413974	0.794071	1.40741	0.940183	0.384589	0.319889	0.664482	0.47152	1.37202	0.462359	0.66193	0.677251	1.22972	1.10985	0.437591	0.416443	1.50637	0.975401	0.975829	1.06268	0.630736	0.423693	0.75035	2.50869	0.61877
FXYD1	0.518503	0.475155	0.673493	0.197918	0.955539	2.80857	0.879495	0.979383	0.81073	0.700224	0.0778416	1.18638	0.831304	0.864109	0.444376	0.411754	0.945685	0.208901	0.169102	0.769172	1.0249	0.928949	0.264675	0.114491	0.216811	0.266921	0.771782	0.983473	0.250981	0.500999	0.550225	0.288886	0.718357	0.352174	0.46306	0.525224	0.249126	0.440084	1.86641	0.38817	0.847924	1.04628	0.946849	1.0348	0.832212	0.32658	2.01901	1.62387	1.02342
MYOC	0.323449	0.91685	1.17916	0.028331	0.93799	2.70489	0.889905	1.03775	0.592547	1.5505	0.219779	0.147602	1.33922	1.22076	0.810137	0.399035	0.0858274	3.5037	0.159163	0.809349	1.01073	0.913771	0.24552	0.0774469	0.1834	0.643152	0.88807	1.00075	0.123435	0.977588	1.00308	0.219233	0.81941	0.182471	0.319951	0.296204	0.487983	0.669878	0.973063	0.0925666	0.78193	1.01161	0.907376	1.0037	1.29847	0.112178	0.637291	0.557295	0.871681
PGAM2	0.812691	0.386464	1.10314	0.0419617	0.819335	9.05581	1.36072	1.0158	1.74735	1.14454	0.0383067	0.246247	0.513431	0.750405	0.420378	0.565439	0.696743	0.0144071	0.123235	0.724938	1.04071	0.667312	0.213903	0.0704897	0.21464	0.90493	0.860144	1.0105	0.276336	0.393557	0.454423	0.287032	0.837964	0.352552	0.455417	0.862725	1.87501	0.924469	1.34529	0.246935	0.895031	0.935766	0.718395	1.01435	2.43144	0.206226	0.165507	0.897212	0.949734
TNNI2	0.341095	0.465245	0.574312	0.0960179	1.09274	1.7312	1.49136	0.997578	1.80578	0.349917	0.127927	0.954262	0.5104	0.959044	0.680665	0.551927	1.06318	2.90193	0.242922	1.0123	1.02221	0.773356	0.102099	0.156049	0.282177	0.4316	1.11205	0.992312	0.309744	1.30175	1.0305	0.378842	1.06842	0.447316	0.491295	0.3372	0.606698	0.474364	0.908257	0.214233	1.25387	0.949526	0.835777	1.00666	3.24807	0.369188	1.35018	0.3801	0.868265
MYL3	1.15076	0.0439656	1.11073	0.0149329	0.964553	2.19591	1.09852	1.04008	0.622511	2.06936	0.0214695	0.72742	1.08141	1.08805	0.354027	0.255266	0.37614	0.00443248	0.032946	1.02907	1.04736	0.559653	0.00518972	0.00534431	0.0327334	0.78329	1.24945	0.999833	0.0143146	0.672933	0.685576	0.0563389	1.33894	0.0293425	0.0359308	1.16806	0.661166	1.05955	2.35294	0.0673938	1.26898	0.870661	0.629953	1.01399	0.844271	0.0597066	0.705555	0.82635	0.218324
CACNA1S	0.875996	0.47172	0.590909	0.0750263	2.99532	2.06383	1.09707	0.999698	0.867025	0.374808	0.100622	1.3592	0.15757	0.27242	0.537552	0.426296	0.659935	0.214027	0.279388	2.65161	0.99011	0.881143	0.250353	0.113434	0.315238	1.06615	2.95481	0.988795	0.304812	0.917429	0.4564	0.338076	2.95984	0.398275	0.49483	1.00888	3.17831	1.08782	1.57828	0.174711	3.87813	0.947398	1.11802	1.05268	0.913654	0.31548	0.830806	1.06958	1.01873
FBP2	0.935553	0.795984	1.44334	0.085358	0.769616	2.37626	0.976331	0.968125	low	2.76583	0.0439994	0.785531	0.0459375	0.864407	0.358247	0.648912	0.861523	0.00479616	0.0308169	0.672012	1.01869	0.655694	low	0.0398058	0.0546823	0.626272	0.466199	0.983148	0.0683807	0.423086	0.575537	0.0339252	0.466633	0.1777	0.231359	1.07705	1.4201	0.637824	1.56216	0.0634921	0.499335	0.982807	0.663516	0.956197	low	0.0422067	1.01609	1.11862	0.908648
RTN2	0.990571	0.452292	ND	ND	1.38075	ND	0.811021	0.989312	0.628416	2.27761	0.0532388	0.492372	0.452963	1.26247	0.405939	0.449709	low	0.0272208	0.121786	1.32929	0.980825	0.779226	0.178275	0.0704409	0.154032	0.99687	1.45714	0.976112	0.17941	0.344524	0.332292	0.165446	1.45244	0.187206	0.296678	1.08699	0.942775	1.42803	ND	ND	1.44017	0.994933	0.806138	1.00308	0.638989	0.147628	0.565288	#N/A	0.845472
PLIN4	0.452939	0.946628	ND	ND	ND	ND	ND	1.02059	0.373799	1.64602	0.0719262	2.32353	0.647469	1.08335	0.251769	0.373172	0.501971	#N/A	0.0352583	ND	ND	ND	0.0469281	0.0866421	0.0853676	0.329042	ND	0.97762	0.0898642	0.614925	0.513835	0.0830157	ND	0.0670412	0.177972	0.304877	0.998534	0.364586	ND	ND	ND	ND	ND	0.990609	0.977316	0.0877163	4.07907	#N/A	0.347642
SDHA	0.987934	0.592567	1.31615	0.310333	1.36109	0.664057	0.951205	1.08534	0.942907	0.754573	0.222544	0.380947	0.630075	0.869062	0.47218	0.459927	1.40062	0.119296	0.241503	1.1625	0.983822	0.98912	0.279774	0.138261	0.213651	0.910851	1.29094	1.07878	0.205962	0.390847	0.518229	0.221604	1.35835	0.249631	0.303721	0.84722	1.06876	0.868447	1.08701	0.356827	1.69315	0.975224	0.990817	1.04979	0.908516	0.200494	0.878349	0.619961	0.642732
AK1	1.05843	0.365831	0.723841	0.179331	1.36561	1.0209	0.936802	0.984901	1.2139	2.21214	0.0428673	0.420168	1.55787	1.42378	0.320294	0.432693	1.16517	0.185045	0.121227	1.41223	0.967256	0.840841	0.201147	0.0699228	0.19433	0.962615	1.47891	0.97601	0.218432	0.853427	0.962851	0.303112	1.446	0.279249	0.341209	1.5226	1.07903	1.30644	1.31987	0.296353	1.4342	0.978648	0.83288	1.02608	0.935634	0.260069	0.471155	1.08788	0.87342
AQP4	1.14523	0.20958	2.35749	0.186165	1.15913	0.882971	0.696283	0.89863	0.620375	1.44107	0.0313797	1.77158	0.841463	0.946667	0.416892	0.941216	1.56588	0.376043	0.0561202	1.2331	1.32335	0.453843	0.0500406	0.028774	0.127489	0.951904	1.2882	0.930246	0.0469447	0.789914	0.627716	0.146334	1.3232	0.0257547	0.102366	1.08712	0.808777	0.973255	2.45169	0.127162	1.26785	1.03518	0.45343	1.01536	0.783706	0.154595	2.05195	1.77577	1.11351
NDUFS1	1.04455	0.646236	1.48358	0.296835	2.69345	1.82887	0.943888	1.00143	0.947728	0.647079	0.239892	0.562462	0.414578	1.06732	0.366502	0.446687	1.14803	0.0239048	0.292856	2.47004	0.941982	0.964727	0.499711	0.212586	0.329022	1.22995	2.49045	0.999256	0.356178	0.38547	0.42281	0.369606	2.4362	0.392672	0.474162	1.07661	1.23668	1.18091	1.12131	0.274375	2.84912	0.970178	0.947225	0.998814	0.926258	0.360289	0.66763	2.16766	0.739551
GNMT	0.992088	0.470507	1.0597	0.594743	0.815012	1.85561	0.955747	1.04938	1.62012	0.828224	0.144215	0.199601	0.301887	1.216	0.475857	0.629111	1.33296	0.165365	0.283021	0.741569	0.919177	0.939159	low	0.455246	0.247577	0.928146	0.784506	1.01626	0.306696	0.884718	0.866754	0.424504	0.767887	0.383153	0.316156	0.879804	0.373756	0.887894	0.709784	0.685104	0.796498	0.884431	0.499414	1.0346	1.79959	0.265054	0.222232	0.669811	0.561931
CHAD	0.549703	ND	0.859779	0.677482	0.445463	2.70434	1.00292	1.04083	0.187776	1.97538	0.286123	0.128787	2.24706	0.703252	0.692273	0.658776	1.62308	0.00772915	0.290248	0.395064	1.0606	0.987867	0.466332	0.308216	0.345296	0.663971	0.441436	1.01036	0.405469	0.580987	0.962738	0.471047	0.401241	0.479354	0.520927	0.593049	0.36477	0.778524	1.89668	0.93316	0.498801	1.0494	1.04609	1.02444	0.139696	0.538266	0.733191	2.03577	0.693167
PHKG1	1.1014	0.340436	1.77696	0.43913	1.01009	2.46148	0.906681	0.876065	0.851679	2.16433	0.0201967	0.725299	low	1.24905	0.279771	0.464264	2.69885	0.204522	0.0579506	1.10149	1.02436	0.659939	0.0285411	0.0174927	0.0553215	0.958892	1.18673	0.858033	0.0687677	0.451324	1.1366	0.0612788	1.22419	0.0843777	0.137437	1.08437	0.952628	1.01715	2.61029	0.473913	1.1539	0.88503	0.666868	0.90618	0.834461	0.0601185	1.12547	0.943845	0.702264
RXRG	0.951674	ND	2.01604	0.459701	1.11713	6.48048	0.95728	0.971259	0.394563	1.00509	0.0267761	0.54514	0.370879	0.927558	0.312368	0.406977	0.852451	0.0312475	0.255018	1.01913	1.0153	0.961874	low	0.349026	0.281004	0.576879	1.06656	0.963678	0.209775	0.268469	0.262377	0.244806	1.07862	0.165762	0.333238	0.975667	1.10866	0.541154	2.67201	2.21493	1.11635	1.02924	1.04464	0.970049	0.616763	0.0646028	0.716335	1.54705	0.682347
LDB3	1.11452	0.369624	0.982878	0.0150223	ND	0.309429	1.0242	0.973476	0.605475	0.497561	0.0605327	1.08613	0.501894	1.03058	0.374552	0.360413	10.5837	0.685113	0.16879	ND	0.944989	0.999611	low	0.0634784	0.198051	1.11039	ND	0.964472	0.185715	0.420891	0.578822	0.314944	ND	0.285601	0.377842	1.11171	2.08995	1.16818	0.660805	0.0612875	ND	1.09343	0.949146	1.08825	0.837575	0.298825	1.0928	0.621773	0.646709
COX8B	ND	0.431933	0.391922	0.0345227	ND	2.8569	1.1121	0.99127	0.517602	2.18584	0.103666	0.0848579	0.690046	0.943564	0.495847	0.50735	0.736083	0.963371	0.28341	ND	1.02151	0.639699	low	0.16633	0.207004	ND	ND	0.987937	0.308081	0.439901	0.390015	0.370582	ND	0.30003	0.289375	ND	ND	ND	0.626776	0.25064	ND	0.874636	0.73404	0.963364	2.2558	0.292224	0.184388	0.827647	0.974046
EPHX2	0.201149	0.798861	0.803196	0.472979	1.33498	1.96678	0.977717	0.985906	0.691373	0.559734	0.120066	1.07062	0.637275	0.923879	0.484279	0.551606	1.2553	0.0486829	0.134381	1.16824	1.00634	1.06454	0.268422	0.174724	0.191303	0.620142	1.19967	0.962768	0.190427	0.403106	0.47791	0.205612	1.19757	0.225813	0.351089	0.285303	0.61151	0.56617	1.02358	0.810644	1.31573	0.960281	1.01439	0.944913	1.06649	0.191974	1.05161	0.633004	0.747095
NDRG2	1.03782	0.44924	1.26711	0.181412	0.605845	0.670915	0.797596	0.968864	0.640502	0.848438	0.0610546	0.770099	1.06885	0.854007	0.530208	0.469955	1.41666	0.0249968	0.105871	0.477982	1.02499	0.937139	0.0738571	0.049476	0.124879	0.677122	0.48959	0.960597	0.163576	0.533763	0.551395	0.160497	0.510696	0.213179	0.328956	1.0155	1.2452	0.756843	1.18585	0.412392	0.695642	1.02143	0.943272	0.993116	0.777461	0.130894	0.963697	0.653782	0.851901
PFKM	0.999858	0.469448	1.04887	0.168483	0.880121	0.690126	0.967618	1.00002	0.703995	1.44614	0.0902032	0.716315	0.606323	0.950456	0.366025	0.483573	0.862823	0.00185505	0.278186	0.787349	0.982675	0.903647	0.219696	0.0929231	0.310435	1.08675	0.802745	0.997547	0.397919	0.360551	0.345671	0.408759	0.778062	0.410534	0.540577	1.0593	1.0378	1.1394	1.2962	0.267025	1.09615	0.980179	0.889992	1.00322	0.601892	0.315145	0.896535	1.23765	0.798475
ATP1A2	0.429474	0.561009	3.37138	0.418152	0.513199	0.713247	0.741099	1.03912	0.681038	1.25143	0.0725544	0.773565	1.05107	0.837252	0.637783	0.425028	0.75752	0.00830655	0.0959357	0.52259	1.00437	0.877908	0.0407474	0.0332588	0.169818	0.761837	0.527041	1.04126	0.20834	0.44349	0.413404	0.290634	0.532587	0.310762	0.566386	0.417804	1.44454	0.728915	1.31153	0.46723	0.548962	1.00062	0.909218	1.06929	0.554981	0.33183	0.919727	1.15458	0.914893
CFD	0.373243	0.589278	1.24854	0.64831	1.57682	6.46031	1.63107	0.919523	0.232442	20.6941	0.188544	1.36884	1.04245	2.20104	0.371515	0.299257	0.937774	0.506202	0.241464	1.36024	1.05231	1.01281	0.244469	0.407383	0.292394	0.15284	1.43761	0.855054	0.555371	3.75419	0.427368	0.28547	1.49182	0.293928	0.41035	0.236069	0.850529	0.133967	4.12039	0.515391	1.77863	1.02624	1.01527	0.882698	10.2582	0.274503	0.612263	9.35805	0.630344
PXMP2	0.79193	0.536228	0.722581	0.236356	0.856977	1.11728	0.794187	0.979339	0.510243	0.781019	0.151991	0.878798	0.701435	0.946782	0.395658	0.424303	1.17986	0.184281	0.147916	0.725268	1.00914	0.907822	low	0.158653	0.178237	0.727746	0.792654	0.976113	0.184412	0.384401	0.309909	0.180277	0.816322	0.256701	0.326074	1.00462	1.1049	0.829344	1.28915	0.369518	1.0485	0.984164	0.903575	0.973736	0.614232	0.273313	0.867779	0.572117	0.826377
HSD17B2	1.13827	ND	0.437292	0.316547	1.83656	1.90477	1.01513	1.07087	0.722325	0.768594	0.318307	0.462895	2.62373	1.14321	0.43943	0.940618	0.93299	0.0389394	0.503695	1.79169	1.14087	1.14452	1.36414	0.341705	0.203326	0.705025	1.00402	1.05024	0.0796751	0.947907	1.02596	0.186884	1.02261	0.200179	0.33381	1.63182	0.0335803	0.811957	0.622642	0.453237	1.23132	1.32447	1.10803	1.04619	0.136332	0.186625	0.590136	0.569647	0.553444
TNNC2	0.46517	0.34216	1.26987	0.165291	0.473125	0.69161	1.04086	1.00152	0.507858	low	0.130138	0.0570774	2.15	1.58586	0.597353	0.632	low	0.138889	0.408147	0.525503	1.03707	0.699297	1.46162	0.675817	0.366937	0.125714	0.558991	0.999628	0.331918	0.985405	1.0057	0.890913	0.555909	1.45424	0.397408	0.441509	2.05053	0.149904	2.83278	0.323754	0.702573	0.943245	0.785338	1.00155	0.615079	1.10499	0.0416492	0.236304	0.882111
MYOM2	0.515923	0.498622	ND	ND	0.964265	ND	1.06698	1.1276	0.247892	2.19091	0.159107	0.34314	0.92217	1.52789	0.527088	0.465287	1.10516	1.08403	0.378046	1.0507	1.00356	0.812627	0.364788	0.254924	0.435609	0.717374	1.14189	1.08481	0.438488	0.434741	0.52563	0.374947	1.17526	0.438721	0.580121	0.517128	0.768039	0.743001	ND	ND	1.11906	0.920457	0.814522	1.04859	0.235439	0.35724	0.453329	#N/A	0.775478
RAMP1	1.0049	0.535255	ND	ND	0.386378	ND	0.938934	1.03451	0.349161	0.760008	0.218511	0.560933	0.857521	2.20383	0.383808	0.546349	1.96633	0.0379407	0.279987	0.336761	1.04311	1.0049	0.491142	0.273943	0.286381	0.67097	0.35508	1.01449	0.292164	0.484946	1.05757	0.418726	0.377886	0.402401	0.543755	0.664035	1.32764	0.818625	ND	ND	0.544542	1.01917	1.00788	1.00262	0.944537	0.398705	0.940248	#N/A	0.731744
EGLN1	1.06811	0.685198	ND	ND	2.32316	ND	1.04448	1.00419	1.30757	1.05448	0.112594	1.11087	1.46991	0.440405	0.245882	0.39914	0.848085	0.0533444	0.1182	2.16646	0.983431	0.972077	0.207812	0.130734	0.165277	2.24854	2.23653	1.01246	0.144579	0.456201	0.503068	0.185923	2.2069	0.211743	0.250406	1.6881	1.05389	1.71821	ND	ND	2.56467	0.982798	0.961048	1.04877	0.959564	0.174533	1.80395	#N/A	0.439548
RYR1	0.479022	0.357784	ND	ND	1.39557	ND	ND	1.02595	5.41788	3.29299	0.0710331	1.37863	0.372032	4.91503	0.493501	0.477307	1.53702	0.0712621	0.152583	1.06808	ND	ND	0.220272	0.0602709	0.21942	0.526659	1.14536	1.02041	0.189933	0.966233	0.998257	0.243339	1.10013	0.279462	0.385067	0.525538	0.891676	0.531088	ND	ND	1.33444	ND	ND	1.03505	5.37753	0.205832	0.498283	#N/A	0.911168
CMBL	0.985729	0.621291	ND	ND	ND	ND	0.818731	0.999045	0.542703	0.634251	0.0591121	1.23003	0.254551	1.03078	0.391553	0.456437	1.03817	#N/A	0.0944046	ND	1.00701	0.845293	0.258305	0.0855322	0.131575	1.20425	ND	0.99256	0.232757	0.318034	0.21473	0.156519	ND	0.232656	0.25138	0.831984	0.961321	1.27854	ND	ND	ND	1.01122	0.845002	0.995585	0.477299	0.127699	1.2655	#N/A	1.15694
RHPN2	0.380072	ND	ND	ND	ND	ND	0.681332	1.02198	0.446162	1.26088	0.0686486	1.35141	0.668508	1.67939	0.612426	0.304734	0.822068	0.124208	0.268956	ND	0.993813	0.841591	10.7734	0.673048	0.318424	0.488325	ND	0.969368	0.0894638	0.843076	1.05675	0.238492	ND	0.0995991	0.11613	0.282114	0.980337	0.444918	ND	ND	ND	1.032	0.929125	0.910339	0.372587	0.498832	1.46317	#N/A	0.532544
ABCB4	0.87666	0.496094	1.82331	0.77446	1.4447	1.33609	1.12114	1.04161	0.595087	1.08092	0.0684157	1.09112	1.05299	1.23017	0.341918	0.429302	1.03612	0.010138	0.0974732	1.38195	1.10283	1.40976	0.288371	0.055482	0.10608	0.802599	1.19364	1.04127	0.119233	0.636189	0.632027	0.126914	1.2021	0.173308	0.18585	1.09416	1.02375	0.945789	0.954967	0.910978	1.19305	1.12704	1.39675	1.01615	0.913836	0.0978461	1.2205	1.27376	0.497474
ABCC9	1.61769	0.628622	0.98888	0.355397	1.27631	1.36587	1.03868	1.07396	1.32462	1.31453	0.110078	1.26317	0.493362	0.705888	0.551303	0.406828	1.78403	0.000449698	0.216123	1.06991	1.02514	0.938606	0.370434	0.0934532	0.331046	1.24042	1.11675	1.07833	0.332944	0.183357	0.207734	0.258096	1.09997	0.332068	0.482472	1.44368	0.900115	1.0661	0.752454	0.727717	1.16817	1.04085	0.974102	1.06567	1.82287	0.279797	1.12969	1.39293	0.887062
ECH1	0.84981	0.62386	1.13197	0.308291	0.803872	0.868198	0.950216	0.983511	1.02431	0.750223	0.169607	1.35194	0.550996	1.0282	0.462713	0.621944	0.963367	0.458106	0.189576	0.758248	0.978327	0.963486	0.396658	0.257009	0.212817	0.779057	0.776964	0.983293	0.299549	0.400939	0.46941	0.282209	0.84169	0.310705	0.31538	0.887945	1.13218	0.832645	0.964148	0.411742	1.12099	0.988593	0.959753	0.96615	0.924012	0.294698	1.49707	1.24024	0.791093
IVD	1.53377	0.536082	1.82331	0.307881	1.55131	1.10778	0.950803	0.977659	0.623477	0.876995	0.220387	0.717513	0.811182	1.43337	0.449862	0.516861	1.2194	0.0286002	0.275133	1.50595	0.984666	0.953703	0.400084	0.155187	0.257431	1.00778	1.52583	0.958692	0.251988	0.296668	0.303869	0.303467	1.54429	0.298686	0.332014	1.48499	1.03033	1.26705	1.41579	0.372797	1.78765	0.989665	0.979283	0.975856	0.819092	0.373884	0.863326	0.67928	0.755316
ACAA2	1.56233	0.788008	1.55507	0.19936	1.29135	1.63835	1.44976	0.994085	1.06093	0.515659	0.227796	1.82573	0.399507	0.991983	0.439862	0.585125	1.19757	0.242589	0.249087	1.29221	0.984408	0.987687	0.604216	0.316448	0.329716	0.90883	1.06973	0.99602	0.397524	0.391804	0.435488	0.316843	1.08457	0.459476	0.449982	1.37937	2.17523	1.26951	0.878764	0.233509	1.38967	0.980083	0.955978	0.977438	1.2044	0.31022	1.95384	1.11897	0.877636
FABP3	1.25599	0.298357	0.937382	0.0670372	0.989802	1.00107	0.972662	0.962715	1.03522	0.729693	0.044068	0.786527	0.800146	1.09528	0.467493	0.468143	1.02108	0.00328994	0.0889955	0.902253	0.959684	0.937836	0.0783655	0.0403743	0.231106	0.94956	1.107	1.00074	0.294395	0.551811	0.582998	0.364322	1.11001	0.403959	0.340619	1.63479	2.14726	0.772827	0.982785	0.12143	1.15221	0.943696	0.897252	0.99488	1.51473	0.178991	0.793324	0.681869	0.980391
GSTK1	1.05784	0.722833	1.10259	0.638152	1.43607	1.29901	0.94188	0.973332	0.599836	0.831878	0.17486	0.809399	0.480824	1.02906	0.412519	0.568794	1.41442	0.163406	0.160441	1.35999	0.979125	0.964422	0.319404	0.17031	0.245086	0.99126	1.45411	0.963138	0.217133	0.324673	0.39676	0.204288	1.43685	0.297737	0.351492	0.980937	1.23187	1.0383	1.18661	0.741537	1.82476	0.987069	0.954111	0.985248	0.686875	0.267707	0.947671	4.27032	1.14023
PHKA1	1.24348	0.617709	2.10995	0.127731	1.08905	0.671533	1.02123	1.04145	0.919145	1.42497	0.0621987	0.830018	0.903393	1.01174	0.274983	0.348963	2.56975	0.0700758	0.125709	1.10196	0.900856	0.76772	0.0817622	0.0415432	0.102256	1.41823	1.10806	1.01892	0.101923	0.544312	0.548041	0.0859542	1.16955	0.126506	0.21001	1.56538	1.32029	1.05462	1.73298	0.281536	1.1386	0.938728	0.73259	1.00073	0.736349	0.080375	0.9901	1.07035	0.73592
BCKDHB	0.732742	0.721659	1.16576	0.414439	2.13792	1.11001	0.927285	0.973432	0.630177	1.18532	0.272946	0.518095	0.55288	0.949357	0.482465	0.808672	1.58177	0.373131	0.264851	2.01133	0.977149	0.97046	0.496575	0.245794	0.339044	0.830526	1.81057	0.988333	0.347738	0.344458	0.497355	0.298607	1.80362	0.33182	0.369808	0.7096	1.20976	0.746722	1.2721	0.354075	2.06436	0.982496	1.00201	0.95672	0.711484	0.301639	0.678336	0.681578	0.957603
KCNJ11	0.957951	ND	1.21638	0.263381	0.899639	0.893496	0.976768	0.982623	1.24659	2.16579	0.193002	1.03838	0.600728	0.762702	0.453867	0.327035	1.37556	0.0466835	0.251468	0.894221	0.946851	0.725403	1.04123	0.358496	0.482698	0.775614	0.992341	0.999515	0.284356	0.166541	0.30403	0.275588	1.02004	0.215735	0.752256	0.991759	1.01207	0.768213	1.41155	0.396842	1.05247	0.948651	0.797029	1.0585	0.609782	0.249234	0.966055	1.06341	0.650014
THRSP	0.490192	0.410248	1.27945	0.12837	1.1623	1.38497	0.692395	1.00701	0.762667	0.585558	0.170686	1.14184	0.508824	0.798701	0.576279	0.449977	1.33497	0.0442488	0.293615	1.10139	0.856516	0.7874	low	0.361974	0.31103	0.212112	0.969552	1.03006	0.518674	0.21529	0.267195	0.737616	0.976087	0.636439	1.08761	0.409046	1.33008	0.216319	1.22356	0.105263	0.987296	0.886472	0.826338	1.00925	1.54609	0.642362	0.911283	0.26557	2.09439
MYL2	1.03901	0.0214826	1.33985	0.0655696	1.14215	6.02321	1.04762	1.00649	0.861848	1.56875	0.0589417	0.44455	1.41676	1.12753	0.738423	0.496079	2.0951	0.73525	0.0908696	0.999204	1.08104	0.916715	low	0.00284145	0.145261	0.622363	1.12129	1.01242	0.073585	0.639225	0.720686	0.195972	1.12035	0.145494	0.0992408	1.01354	2.2933	0.618798	1.51228	0.110054	1.22943	0.864192	0.896023	1.04243	1.13354	0.119941	0.472184	0.984789	0.441929
PVALB	1.14293	0.420665	0.649504	0.0283556	0.872112	0.982079	0.700873	0.982011	0.275035	1.27091	0.236367	0.272406	0.741784	0.984014	0.433759	0.557122	1.27539	0.38011	0.469908	0.906825	0.991058	0.543227	0.0443772	0.290934	0.379	0.647395	1.01376	0.971154	0.411324	low	low	0.702999	0.989601	0.752688	0.72761	1.24476	1.05224	0.601328	1.00681	0.116016	1.25333	0.943536	0.667015	0.99992	0.296103	0.754611	0.482832	0.236236	0.868697
PCP4	0.244228	ND	0.795995	0.478079	0.695988	0.697235	0.693947	0.993528	0.85007	0.603025	0.366424	0.279342	0.419786	1.31111	1.08228	0.632911	0.358214	0.0373163	0.797435	0.531149	1.00726	0.948019	low	0.872093	0.464237	0.238133	0.536233	0.997349	3.56179	0.97145	1.16484	1.1668	0.548386	3.22606	2.93757	0.294704	0.162952	0.400909	1.18743	0.0939457	0.708981	1.00659	0.886576	1.03369	0.380293	0.866153	0.454445	0.251916	0.78481
DCI	0.638432	0.597945	0.711909	1.01471	1.04277	1.5225	1.03001	0.971221	0.776255	0.779746	0.176541	0.83185	0.474213	0.889526	0.340683	0.419772	0.770131	0.0391093	0.206047	0.976282	ND	ND	0.182832	0.256453	0.234768	0.740183	1.02303	0.98121	0.294086	0.356941	0.511305	0.336729	1.08021	0.363995	0.425333	0.644702	1.1006	0.755236	0.995914	0.894608	1.2783	ND	ND	0.967936	0.779954	0.362236	0.945567	1.24492	0.644318
UBE2B	1.04228	0.537927	0.875643	0.396853	1.09015	1.13477	1.07171	0.947705	1.27264	0.781075	0.0894541	0.985715	0.566711	0.897304	0.417621	0.648133	1.32619	0.00321964	0.126469	1.07634	ND	ND	0.234961	0.0886093	0.154543	0.930569	1.17627	0.947359	0.170497	0.399112	0.437157	0.156686	1.17433	0.24195	0.252218	1.1528	1.23449	1.1478	0.934526	0.632493	1.18484	ND	ND	1.07789	1.35321	0.159593	1.14289	2.09892	0.650395
MGST3	1.02621	0.440792	0.730796	0.184337	ND	0.898394	0.813876	0.983936	1.47075	1.37884	0.0948898	0.586855	2.25775	2.55046	1.38571	0.357143	0.929743	0.0693574	0.14167	ND	0.971424	0.920173	0.290617	0.144016	0.163322	0.785434	ND	0.981758	0.275113	0.949926	0.974378	0.252935	ND	0.288947	0.276336	0.927528	0.935616	0.880032	0.982014	0.192603	ND	0.971759	0.914592	0.949456	1.24143	0.185583	0.778115	0.493118	0.928571
CRAT	0.758475	0.499185	ND	ND	1.49477	ND	0.954808	1.01827	1.16524	1.30644	0.145833	1.38112	0.583786	0.618272	0.377246	0.618902	0.762597	0.391771	0.164857	1.43399	0.981767	1.0069	0.204656	0.163184	0.225141	0.668249	1.38752	1.01346	0.222429	0.404296	0.477296	0.257038	1.35586	0.265406	0.305857	0.700829	1.6488	0.747229	ND	ND	1.47845	0.991716	0.987545	1.0282	1.26274	0.222841	1.02849	#N/A	0.719833
ART3	0.585168	0.590326	ND	ND	0.540062	ND	0.831743	1.13111	0.70916	0.457317	0.0702567	1.217	0.540609	1.04633	0.403395	0.405917	1.05002	0.193753	0.0935804	0.467821	0.98874	0.92019	0.153945	0.059446	0.0827337	0.73743	0.514714	1.05976	0.116952	0.732364	0.754366	0.125768	0.530599	0.161241	0.230259	0.631143	0.619043	0.822141	ND	ND	0.61254	0.99752	0.959857	0.99632	2.34829	0.153056	1.11892	#N/A	0.707776
HADH	0.848034	0.914875	1.42254	0.288375	ND	0.436258	0.995553	1.00764	0.993093	0.868385	0.160523	1.21159	0.454307	2.27529	0.454214	0.474631	1.53136	#N/A	0.248605	ND	0.980411	0.976169	0.288389	0.179867	0.261106	0.91149	ND	1.01209	0.355387	0.812736	0.900374	0.280204	ND	0.350032	0.378886	0.866553	0.890897	0.869535	1.33291	0.125241	ND	0.978855	0.96626	1.00095	0.980007	0.244102	1.09659	2.86806	1.08117
LPIN1	1.1606	0.59846	ND	ND	1.59122	ND	ND	1.01443	0.658438	0.374654	0.0969083	0.513169	0.416949	0.868089	0.611321	0.640807	3.29704	0.0636819	0.146802	1.50102	0.934527	0.940665	0.181992	0.126337	0.143983	0.92724	1.47828	1.00713	0.163425	0.332775	0.173496	0.141255	1.52216	0.219029	0.26376	1.01312	0.776227	0.882785	ND	ND	1.6531	0.96259	0.938584	1.02002	0.803775	0.123885	0.669534	#N/A	0.597469
KLHL21	0.9204	0.874213	ND	ND	ND	ND	1.01967	0.981629	0.725406	0.96931	0.226358	0.711505	1.08046	0.342021	0.596686	0.419817	0.902925	0.0146829	0.242323	ND	0.964089	1.05086	0.134668	0.226779	0.267053	0.706788	ND	0.998755	0.242767	0.454944	0.413763	0.287679	ND	0.316295	0.346309	0.712667	0.533607	0.732391	ND	ND	ND	0.972919	1.05879	0.993586	0.64738	0.290358	0.750102	#N/A	0.637325
RBM38	1.15647	0.843405	ND	ND	ND	ND	1.23264	0.99766	1.24268	1.22345	0.204946	1.30396	0.749403	0.669498	0.459209	0.482	1.24268	0.368244	0.343584	ND	0.870948	0.84767	0.494805	0.262814	0.295212	1.12818	ND	0.972491	0.23624	0.367672	0.408197	0.298762	ND	0.274394	0.412937	1.00639	0.723925	1.19057	ND	ND	ND	0.957487	0.995217	1.05283	1.07681	0.242119	1.20648	#N/A	0.711203
ANKH	1.01262	ND	ND	ND	ND	ND	0.991084	1.00823	0.946062	1.1449	0.184184	0.776666	0.922703	0.991045	0.369012	0.482503	1.10176	0.0845956	0.284646	ND	0.975801	0.96413	0.457237	0.187202	0.234455	0.956383	ND	1.00573	0.211527	0.305006	0.385993	0.279471	ND	0.312957	0.318018	1.08938	1.20865	1.04321	ND	ND	ND	0.983946	0.949648	1.00234	0.911081	0.28081	0.93371	#N/A	0.713304
KCNA7	0.958677	ND	ND	ND	ND	ND	ND	0.996379	1.2782	0.904655	0.10679	0.698144	0.707039	0.698758	0.224259	0.346313	0.84765	0.00221716	0.147049	ND	0.708604	0.764897	0.160104	0.0322688	0.163248	0.802535	ND	0.991912	0.178856	0.438122	0.593048	0.239111	ND	0.232494	0.363107	1.0056	1.4662	1.00044	ND	ND	ND	0.742489	0.716326	0.98271	1.33522	0.110744	0.42134	#N/A	0.691866
PAIP2B	0.165841	0.604415	ND	ND	ND	ND	ND	1.02324	0.916221	1.25997	0.262669	0.736427	0.568475	0.942694	0.548645	0.624766	1.18898	#N/A	0.322025	ND	1.08985	1.17026	0.271548	0.179797	0.349538	0.497375	ND	1.01988	0.343613	0.589815	0.361631	0.345731	ND	0.380113	0.339824	0.249933	0.56416	0.35396	ND	ND	ND	1.05745	1.07192	1.00103	0.898003	0.354862	0.832836	#N/A	0.634743
COQ9	1.06056	0.570893	ND	ND	ND	ND	1.0153	0.99184	0.990331	0.994059	0.0784206	0.783572	0.462851	0.686936	0.415957	0.466763	0.859629	0.0141482	0.110881	ND	ND	ND	0.205847	0.104437	0.173885	0.946165	ND	0.984808	0.163355	0.329412	0.403395	0.239409	ND	0.256352	0.320101	0.920734	1.09627	0.994195	ND	ND	ND	ND	ND	0.997468	0.951091	0.239296	0.785997	#N/A	0.771083
CA14	0.659363	ND	ND	ND	ND	ND	ND	0.950807	0.683565	1.05082	0.12837	0.654709	0.638638	0.881702	0.318278	0.447026	1.45439	0.0042059	0.201761	ND	ND	ND	0.161043	0.172421	0.18195	0.641966	ND	0.948246	0.180752	0.150079	0.283595	0.14717	ND	0.187033	0.24155	0.762544	1.25492	0.807503	ND	ND	ND	ND	ND	0.962996	0.620063	0.136226	0.943897	#N/A	0.55203
RORC	0.930116	ND	ND	ND	ND	ND	ND	0.983235	0.908158	0.225502	0.155758	1.19257	0.15735	0.183932	0.425678	0.707979	1.40212	0.00192042	0.109731	ND	ND	ND	0.420319	0.112998	0.0992621	0.626762	ND	0.941936	0.118141	0.928667	0.983088	0.377834	ND	0.180756	0.242452	0.893012	0.702445	0.718345	ND	ND	ND	ND	ND	1.02572	0.640892	0.0598279	4.47198	#N/A	0.511341
CISH	1.54443	0.947132	0.670421	0.438227	1.2303	1.93509	1.05536	0.987888	1.3582	0.469513	0.221065	1.03053	0.787458	0.784534	0.603444	0.543848	0.837046	0.0120284	0.321028	1.03233	1.03453	1.08424	0.670355	0.238879	0.387893	1.00752	1.22674	0.959269	0.172013	0.5381	0.44217	0.367006	1.15501	0.272679	0.385809	1.08241	1.12228	1.12369	0.694132	0.29519	1.29421	1.0761	1.09891	0.943257	1.37352	0.200192	0.89478	1.147	0.537729
EIF4A2	1.01977	0.599842	1.40019	0.44224	1.2972	0.381523	1.20027	0.984632	0.861648	0.493159	0.351542	0.707217	0.616109	0.83919	0.869733	1.02589	0.94298	0.039008	0.362006	0.905482	1.0137	0.964429	0.456787	0.309235	0.500535	0.895337	1.03434	0.98464	0.469476	0.651302	0.593649	0.497839	1.11493	0.462903	0.488229	0.917951	1.93534	0.992808	0.906953	0.443075	1.61594	1.01045	0.964233	0.978403	0.893106	0.447225	0.792214	0.472002	1.20838
GNPAT	0.807867	0.550248	1.14993	0.350889	1.75514	0.659236	0.933523	1.03453	1.10884	1.6085	0.288425	0.957226	0.669247	1.17224	0.6099	0.544784	0.94493	0.000718812	0.411071	1.66106	0.966982	0.95022	0.360435	0.309311	0.416231	0.769055	1.6108	1.02376	0.382966	0.425891	0.498711	0.426575	1.63811	0.410748	0.393166	0.83779	1.01178	0.702452	0.767296	0.451862	1.86219	0.980559	0.941732	1.03566	1.00822	0.309115	0.767754	0.860464	0.705515
PPARA	1.09779	0.781184	0.936079	0.51146	1.16063	0.559717	0.983146	1.02478	0.588083	0.495418	0.139834	0.907698	0.463571	1.14813	0.801139	0.743074	1.01054	0.251326	0.203411	1.04532	0.947387	0.819837	0.57543	0.335225	0.265206	0.865745	1.11174	1.01309	0.286351	0.33225	0.281233	0.324148	1.11263	0.320298	0.365507	1.23419	1.06456	1.25434	0.876877	0.280458	1.15801	0.987517	0.824637	1.07515	0.636772	0.378088	1.43743	0.512515	0.75408
AGT	1.1452	0.416058	0.932584	0.284553	1.14802	1.09116	0.611725	0.971109	0.18782	0.576825	0.0683722	0.500197	1.11932	1.78289	0.164399	0.428365	1.39743	0.130012	0.107172	1.03903	0.917662	0.825194	0.110104	0.208191	0.241609	0.891291	1.14977	0.968741	0.567425	0.969746	1.77815	0.488721	1.18987	0.709055	0.800754	1.26053	1.44867	1.13612	2.15056	0.520325	1.12744	0.914421	0.842967	0.998925	0.133403	0.110638	1.30464	0.330515	1.22315
ENO3	1.28671	0.46061	0.0787508	0.0603554	1.00599	4.14119	1.22611	1.00431	0.98286	1.44296	0.188459	0.589513	0.509444	0.754931	0.444287	0.532211	0.821787	0.130548	0.381488	0.882136	1.01884	0.783093	0.641918	0.250939	0.416464	0.749083	0.942196	1.00007	0.438675	0.350592	0.416918	0.707029	0.946632	0.54841	0.594417	1.13137	0.85324	0.668715	0.120163	0.250433	1.23565	0.939027	0.818492	1.00216	0.805436	0.638726	0.650186	0.461431	0.809149
ETFDH	0.758259	1.0413	1.66562	0.327114	1.7915	1.46053	1.07862	1.04923	1.1324	0.60444	0.241967	1.4974	0.505543	0.898605	0.529806	0.450026	1.00864	0.0465699	0.199699	1.57895	0.982039	0.987268	0.33671	0.161265	0.236319	0.762109	1.6984	1.04453	0.230564	0.38105	0.418163	0.209609	1.80529	0.273157	0.382003	0.89252	1.15815	0.648037	1.1174	0.59865	2.27316	0.994842	0.981569	0.93087	1.02273	0.189407	1.28944	1.19242	1.01302
SCN1B	1.29377	0.610519	0.740306	0.189542	1.16578	0.56289	0.758973	0.97501	1.12802	1.0531	0.0798078	0.492803	1.5054	1.32307	0.310853	0.522802	1.01204	0.000668425	0.150173	1.29066	0.940725	0.967664	0.166679	0.115077	0.258623	0.967655	1.40127	0.960222	0.180256	1.56098	2.09025	0.235525	1.35257	0.246256	0.511032	1.56174	1.01369	1.35675	1.09569	0.393447	1.34875	0.965281	0.938933	1.05202	1.05659	0.285131	0.724878	0.554846	0.735956
UCP3	1.06935	0.667081	1.06114	0.488591	1.29544	1.96113	1.03402	0.948268	1.36366	3.4466	0.0808402	0.83663	0.464912	0.857849	0.429681	0.520597	1.26911	0.0954225	0.0830579	1.38643	1.04223	0.601522	0.0832892	0.110473	0.0984595	1.02653	1.22199	0.97293	0.155048	0.6108	0.256632	0.0900018	1.25749	0.34786	0.266561	1.05759	0.960779	1.21581	1.13171	1.08929	1.28259	0.777248	0.654183	0.88465	1.83002	0.290035	0.969043	0.647937	1.1567
FDFT1	0.75827	0.977464	1.23388	4.06721	1.92717	1.29261	0.775503	1.01506	1.15363	1.39439	0.352051	0.450967	1.42788	1.4631	0.613227	0.743931	0.867226	0.0315626	0.527951	1.67221	0.972682	0.867313	0.221482	0.307427	0.365403	0.777913	1.64832	1.0545	0.429174	0.445587	0.590565	0.311809	1.59508	0.234199	0.305759	0.736318	0.848648	0.708113	1.13839	0.977984	2.26193	0.992224	0.846497	1.1508	1.03897	0.236281	0.383137	0.374742	0.737861
PDK4	0.949202	0.464309	0.545752	0.333654	1.25709	2.79359	1.01955	0.907986	0.955391	1.62925	0.114405	1.52879	0.256853	0.570586	0.785017	0.663755	1.74423	0.160901	0.0741407	1.20659	0.990373	0.868614	0.0506145	0.0564522	0.111643	1.2782	1.10336	0.919886	0.170711	2.2456	1.34309	0.0798693	1.26594	0.274308	0.225871	1.28132	1.79264	1.23254	1.12418	0.541322	1.2725	0.93537	0.805855	0.912281	0.775808	0.249643	1.48989	0.32604	1.36836
GPD1	1.05738	0.514023	0.921731	0.0515946	1.03493	0.526416	0.933998	1.04441	3.54761	1.45901	0.153598	2.33779	1.24234	1.33189	0.423059	0.658409	0.940296	0.0323913	0.124572	1.07503	1.0034	0.82307	0.130699	0.0892956	0.157225	0.933535	1.04904	1.00455	0.203825	0.799657	0.915158	0.206036	1.07764	0.411639	0.476169	0.962896	6.01378	1.03728	1.03867	0.147765	1.02008	0.960923	0.827185	1.01252	0.933525	0.179757	0.786125	1.71738	0.902334
SUCLG1	0.84448	0.729344	1.25721	0.501763	2.19995	1.28591	0.987504	0.987296	0.997272	0.838186	0.161209	0.732224	0.572488	0.657509	0.426008	0.504242	1.32388	0.0155724	0.184177	1.89066	0.987012	0.994045	0.429852	0.211461	0.242394	1.26886	2.05669	0.976274	0.267168	0.476574	0.481418	0.284897	2.09112	0.338294	0.446489	0.963602	1.12677	1.18296	1.16582	0.337516	2.80964	0.979765	0.991083	0.990405	0.945401	0.261879	0.806204	0.700184	0.779964
GPAM	0.464949	0.688416	1.18464	1.50919	1.80055	2.47575	0.998811	1.01248	0.904734	0.907552	0.250917	2.58182	1.03684	0.623779	0.659429	0.398254	0.858495	4.19548	0.307476	1.65406	0.978319	1.00299	0.472494	0.237623	0.279632	1.10548	1.57366	1.02957	0.322254	0.478477	0.313924	0.422712	1.51662	0.370532	0.478326	0.266547	1.26785	2.14772	1.93856	2.99135	1.76535	0.979035	1.00897	0.96997	0.892538	0.422465	3.32849	1.20391	1.03268
PGM1	0.861264	1.63709	0.84534	0.137055	1.24695	1.02925	1.02356	1.01712	0.989467	0.745917	0.120043	0.805452	0.566392	0.882846	0.359125	0.46848	1.05287	0.0231838	0.199344	1.1894	0.937395	0.891902	0.316908	0.111384	0.210306	0.944409	1.24796	1.00059	0.254623	0.563316	0.67324	0.286326	1.23175	0.391093	0.460656	1.057	0.795906	0.962481	0.866376	0.284367	1.31517	0.949215	0.890647	1.01932	0.865292	0.326244	0.812756	#N/A	0.886403
SLC22A6	1.05924	ND	0.38265	0.46425	1.01485	0.615052	0.993677	0.993877	0.338504	0.579477	0.145409	0.279642	1.30189	2	0.820741	0.712593	1.31726	0.441667	0.217278	1.01218	0.983236	0.924331	1.24026	0.238675	0.311451	0.989704	1.09612	1.04055	0.150359	0.83515	1.11796	0.311696	1.1955	0.275281	0.869652	1.13698	1.17563	1.2031	0.679144	0.499007	1.14422	1.02962	0.971256	1.00808	0.350642	0.310249	1.31068	1.454	1.83852
SLC25A11	0.966304	0.654504	1.22403	0.28592	2.14394	0.649383	0.989395	0.961778	1.15939	0.73842	0.179541	0.741442	0.61337	0.884428	0.410672	0.540266	1.0977	0.119554	0.195892	1.97404	0.974396	0.99959	#N/A	0.188571	0.235402	0.915633	2.07558	0.958436	0.308006	0.35375	0.436133	0.283303	2.07738	0.290057	0.332732	0.78455	0.888733	0.973977	1.09732	0.279194	2.47008	0.981339	1.0034	0.991453	1.17428	0.25439	0.820679	0.763823	0.844064
P2RY2	1.21916	ND	1.32036	0.369742	4.32671	3.08741	1.21442	1.03324	1.75368	0.672694	0.0452614	3.77749	1.08019	0.586047	0.312252	0.313803	1.35324	0.427157	0.0509986	3.36736	0.945093	0.888513	0.110055	0.0758763	0.0637161	1.47538	3.47081	1.02584	0.0800004	0.594789	1.94826	0.0770837	3.50787	0.110235	0.14683	1.77275	1.22307	1.50912	3.09468	0.692747	4.30602	0.955047	0.867253	1.06873	1.91882	0.103377	4.15382	1.331	0.660693
KIF1C	0.942336	0.754751	0.649425	0.70997	0.981399	2.08525	ND	1.02433	0.977733	1.24573	0.128143	1.34969	0.557621	1.53472	0.436946	0.493242	1.07513	0.0135546	0.110563	0.805312	1.01288	0.975176	low	0.188601	0.146827	0.974864	0.897238	1.02255	0.130167	0.61455	0.80265	0.127024	0.903351	0.110289	0.182613	0.984592	1.30941	1.22538	1.6341	0.462236	1.16732	1.00659	0.977412	1.00179	0.764323	0.142272	1.52915	0.80222	0.442464
GOT1	1.10819	ND	0.970178	0.153367	2.11027	0.468511	0.888538	0.990088	1.16289	0.418952	0.397908	0.493296	0.663997	0.696603	0.46798	0.487685	1.19211	0.0340813	0.499708	1.97582	0.968964	1.03247	low	0.964819	0.623911	1.2505	1.78808	0.978764	0.54221	0.387578	0.492222	0.423649	1.60864	0.792618	0.962463	0.999978	1.00459	1.05068	1.07432	0.211572	2.08732	0.963329	1.0059	0.999447	0.781735	0.595394	0.627718	0.361003	0.635468
CSN1S1	0.792621	ND	0.184451	0.448588	1.00227	5.55582	0.990497	1.00966	0.665743	1.60636	0.219708	1.12124	1.15274	0.796053	0.647619	0.434286	0.783908	#N/A	0.23229	0.991798	0.880118	1.40743	1.04679	0.41341	0.24572	0.896629	1.07952	0.979497	0.237463	0.953083	0.946528	0.327536	1.08856	0.550167	0.431536	0.649439	4.04424	1.04922	0.212271	0.101695	1.03477	0.886445	2.35564	1.00928	0.473798	0.292591	1.37259	1.04469	0.642857
SLC27A2	0.301076	ND	1.24496	1.07672	1.08429	2.69575	0.774027	1.10249	0.740119	0.553794	0.286192	0.3301	0.781609	0.875	1.42697	0.685393	1.39871	0.0134717	0.376831	1.05817	1.12089	2.01341	low	0.91833	0.273923	0.3948	0.944422	1.05009	1.10223	0.940294	1.0145	0.45561	0.975717	0.37422	0.482509	0.371536	0.513845	0.320487	1.05908	0.392857	0.99968	1.22183	2.20442	1.02211	0.796342	1.56195	0.639833	0.836529	0.432584
PCP4L1	0.46239	0.543474	0.457641	0.379579	ND	1.13806	0.633416	0.875648	1.2567	1.11128	0.312943	0.601347	0.56739	0.78913	0.593494	0.79693	0.997129	0.00214824	0.199521	ND	0.993555	0.919697	0.354312	0.230396	0.245496	0.776062	ND	0.911836	0.262586	0.405317	0.658319	0.240782	ND	0.281737	0.332331	1.32268	0.755962	0.996205	0.982053	0.656274	ND	0.977867	0.887943	1.01149	0.535543	0.214776	0.763219	0.568696	0.99788
MARCH6	1.25788	0.754586	2.21053	0.113208	ND	1.93739	1.06531	1.01846	0.722893	0.600885	0.292367	1.05133	0.648041	1.14636	0.526841	0.543529	1.8039	0.66646	0.308782	ND	1.04603	1.02987	0.524447	0.258604	0.335251	1.12438	ND	1.01481	0.309919	0.491644	0.407036	0.296056	ND	0.366138	0.366928	1.224	0.906639	1.087	2.3125	0.268868	ND	1.0779	1.0951	0.983271	0.830103	0.253918	1.00746	0.30194	0.731602
PHYH	0.637064	0.660483	ND	ND	1.13593	ND	0.930459	0.995235	0.876784	0.596818	0.200225	0.750232	0.714313	0.706163	0.478119	0.49939	1.51676	0.571959	0.230735	0.957743	0.978925	0.978318	0.337564	0.165349	0.250374	0.651972	1.04531	0.991217	0.265792	0.451159	0.49678	0.23352	1.03618	0.349946	0.412579	0.681185	1.02717	0.649716	ND	ND	1.19992	0.997755	0.975273	0.999172	0.949155	0.246787	1.10047	#N/A	0.698153
RETSAT	0.452339	0.526605	ND	ND	1.43955	ND	0.942253	0.998797	0.875718	0.498889	0.411384	0.805467	1.20613	1.65899	0.72645	0.595824	0.528914	0.0480923	0.395177	1.40487	0.979859	0.973225	0.325346	0.421743	0.358111	0.765567	1.39883	0.999129	0.379736	0.430294	0.643657	0.349636	1.40415	0.291093	0.42153	0.51351	0.913038	0.631533	ND	ND	1.81902	1.00715	0.976747	1.00228	0.751939	0.327055	1.22611	#N/A	0.858933
SGCG	0.123576	0.526892	ND	ND	0.913367	ND	1.04871	1.00498	0.445953	1.16851	0.171059	0.444931	0.300076	1.50453	0.664524	0.553866	0.942464	0.39616	0.45929	0.886384	1.06213	1.03013	0.636342	0.21049	0.511546	0.210727	0.899551	0.993921	0.474618	0.523154	0.269681	0.52542	0.912557	0.581418	0.648917	0.117819	1.16076	0.16724	ND	ND	0.951297	0.94902	1.04888	0.987025	0.470025	0.484508	0.785451	#N/A	1.17114
PFN2	1.22334	0.620408	ND	ND	2.73683	ND	0.819183	1.00686	0.849211	1.46347	0.0673167	0.583661	0.836541	1.05158	0.35907	0.396695	0.756406	0.148916	0.0984405	2.3395	0.99416	0.975896	0.129593	0.0673902	0.124037	1.79408	2.5466	0.993327	0.118194	0.733214	0.486966	0.124053	2.58616	0.177955	0.228512	1.53637	0.870417	1.85964	ND	ND	3.66509	0.999303	0.971757	0.989155	0.875898	0.135397	0.715937	#N/A	0.788067
DNAJB5	1.5207	ND	0.777941	0.192256	ND	1.56791	1.0452	1.01592	1.39783	2.74142	0.0543343	0.970572	1.08983	1.01158	0.476563	0.413491	0.820145	0.0929909	0.0664278	ND	0.989076	0.999445	low	0.033528	0.207022	1.7122	ND	1.01886	0.16924	0.486209	0.62578	0.140299	ND	0.0413857	0.476401	1.40559	1.43218	1.70024	0.893277	0.32647	ND	1.01841	1.01893	1.06283	1.21871	0.0471034	1.07774	1.18252	0.531631
FGFBP1	3.72037	1.19224	ND	ND	7.87253	ND	1.00062	0.983925	0.344842	2.09589	0.203901	1.30546	1.23706	0.951841	0.290865	0.800481	1.16182	0.0695529	0.167768	7.39936	0.710518	0.780373	low	0.215986	0.108048	2.85145	7.8721	0.971252	0.104641	0.941619	1.00176	0.152282	7.94149	0.073075	0.118034	1.93896	1.21553	1.89679	ND	ND	8.69787	0.745903	0.733635	0.950683	0.21224	0.194923	1.48986	#N/A	0.274038
[truncated: 4 more columns]

## Sheet: late wound repair
Species	Homo sapiens	Homo sapiens	Homo sapiens	Rattus norvegicus	Rattus norvegicus	Rattus norvegicus	Rattus norvegicus	Rattus norvegicus	Mus musculus	Mus musculus	Mus musculus	Mus musculus	Mus musculus	Mus musculus	Mus musculus	Mus musculus	Mus musculus	Mus musculus	Mus musculus	Mus musculus	Rattus norvegicus	Mus musculus	Mus musculus	Mus musculus	Mus musculus	Mus musculus	Mus musculus	Mus musculus	Mus musculus	Mus musculus	Mus musculus	Homo sapiens	Homo sapiens	Rattus norvegicus	Rattus norvegicus	Rattus norvegicus	Mus musculus	Mus musculus
tissue	skin	airway epithelium	skin	retina	femoral bone	tympatic membrane	dorsal root ganglia	sciatic nerve	tongue	optic nerve	skeletal muscle	spinal cord	spinal cord	muscle	muscle	skeletal muscle	skeletal muscle	skeletal muscle	skeletal muscle	skeletal muscle	spinal cord	tongue	skeletal muscle	skeletal muscle	liver	skeletal muscle	liver	skeletal muscle	liver	skeletal muscle	liver	skin	airway epithelium	femoral bone	dorsal root ganglia	sciatic nerve	skeletal muscle	spinal cord
series ID	GSE28914	GSE5372	GSE8056	GSE1001	GSE1371	GSE17698	GSE30165	GSE30165	GSE23006	GSE40857	GSE469	GSE5296	GSE464	GSE5413	GSE5413	GSE469	GSE469	GSE469	GSE469	GSE469	GSE29488	GSE23006	GSE469	GSE469	GSE6998	GSE469	GSE6998	GSE469	GSE6998	GSE469	GSE6998	GSE460	GSE5372	GSE1371	GSE30165	GSE30165	GSE469	GSE464
time PI	168	168	168	168	168	168	168	168	168	168	168	168	168	168	168	180	192	204	216	228	240	240	240	240	252	264	276	288	298	312	322	336	336	336	336	336	336	336
notes		non-smoker			adult									contraction	freeze																		non-smoker	adult					p-value	FC>=2.0	all experiments
MMP12	6.40315	4.06762	17.0495	2.33425	5.28302	5.51395	1.73915	4.62027	1.37623	25.781	54.9201	58.1009	13.8832	9.74672	15.4475	69.8821	52.9769	49.9545	51.2302	72.8539	2.52725	1.41475	23.9425	41.2536	8.10871	52.5229	7.59783	52.6635	8.01619	76.208	10.8244	2.76508	1.97559	4.91147	1.62491	5.05352	61.8128	10.3214	5.90835e-29	33	38
TGFB1	2.39822	1.66116	3.17617	0.911348	3.17372	2.46737	1.09676	1.16568	1.07992	2.54633	33.0299	7.27819	14.2884	7.92806	20.1853	34.9629	23.9948	19.0944	31.0163	21.0186	1.30913	1.07398	0.668394	22.8803	2.34867	16.9848	6.9772	17.0941	5.14228	26.153	6.34197	7.85306	2.28437	4.09923	1.08883	1.10302	16.2592	34.804	5.07624e-39	28	38
POSTN	1.28333	1.16362	4.1823	2.64212	5.4469	ND	0.969906	1.06265	1.16372	3.95363	24.271	10.0877	20.2869	5.36897	52.571	22.4234	19.2332	19.4662	29.5598	18.6819	2.33468	1.14735	15.0502	23.2882	10.3478	18.1911	4.33621	20.4308	4.16151	21.045	3.40038	3.94393	1.46068	4.04974	0.916508	1.06604	18.8238	7.174	5.07624e-39	28	38
COL3A1	1.5654	26.5728	2.02322	0.632915	4.67341	1.75309	0.991305	0.989551	1.05081	2.835	15.8482	13.4683	2.92917	2.32581	25.438	14.6708	13.5857	10.2176	12.1774	14.7189	1.46721	1.05789	16.5273	13.2726	14.1572	13.4449	7.80804	12.7872	8.16208	13.517	6.98852	1.37091	20.6031	3.20564	0.985748	0.996243	11.9773	4.1532	4.08572e-37	27	38
COL5A1	4.50029	2.7866	2.53224	1.07086	8.18042	2.13527	0.974905	1.00338	1.11366	4.26931	8.72499	10.3335	1.5213	1.26516	6.45722	7.53415	6.81054	4.38901	6.55975	5.96451	1.6387	1.11847	44.5363	4.81856	3.86877	4.93981	3.54877	6.12026	4.56803	5.17799	4.85077	1.72197	2.77688	7.1795	0.963837	0.984724	4.33297	2.58343	4.08572e-37	27	38
COL5A2	5.16591	1.38178	3.68267	0.571325	5.08061	2.2881	0.980826	1.00819	1.11181	5.03661	8.62792	5.95715	3.33169	2.561	23.6427	7.5389	6.32103	5.86308	7.81327	6.22326	1.4632	1.11886	5.48621	8.41666	75.9282	6.03547	40.4774	5.67532	39.4283	6.49967	29.9663	1.80282	1.20573	5.54073	0.979229	1.00164	5.85102	3.08621	7.72416e-29	27	38
CYBA	3.25862	1.75157	2.63926	1.50411	4.05217	3.05008	1.07454	1.1242	1.04478	2.34162	7.25576	21.6185	17.5601	5.65644	19.8589	5.48725	3.39372	4.33877	7.05196	5.23643	1.33272	1.05945	0.599774	5.68331	3.96013	4.47414	6.1455	3.67872	5.40049	4.97419	5.89941	1.86091	2.11233	5.94237	1.06987	1.09389	4.11902	18.673	4.08572e-37	27	38
CDC20	4.93046	7.39706	3.87366	0.553075	1.13967	4.66051	1.00769	1.13075	0.995719	7.67842	3.59176	3.18751	2.52586	1.30562	2.3253	3.06255	2.84092	2.34206	2.65826	2.67944	1.18504	1.01779	2.41209	2.98037	44.7451	2.63448	49.3224	2.28689	53.3809	1.94499	51.0062	2.02607	7.93649	1.34937	1.01303	1.08686	2.04732	2.04545	3.03725e-35	26	38
LUM	1.96823	6.88338	1.48845	3.5328	4.14912	2.02633	1.00018	1.02452	1.04034	1.45015	3.6461	4.14836	4.67013	1.79954	5.11799	3.79855	3.67804	3.65295	4.19875	4.34918	1.38581	1.0282	9.01443	4.18664	4.90128	4.53683	4.19894	4.5987	3.79032	4.62081	3.40119	1.32636	6.64733	2.46482	1.01172	1.03226	4.49327	4.59953	3.03725e-35	26	38
C1QB	6.69334	3.18637	2.44963	35.795	16.2566	2.87406	1.00021	0.998102	1.0842	2.03367	8.27557	9.34941	11.1414	4.59202	23.0752	7.41441	5.93463	5.61759	7.26462	5.9513	1.27492	1.06827	3.35121	6.32735	0.264314	6.88731	0.671983	5.30409	0.643523	6.29489	0.749979	1.56764	3.68768	24.9947	0.988841	0.978268	4.46656	13.067	1.10752e-22	26	38
CD44	1.36369	4.12681	1.68419	1.49078	2.11202	27.1064	1.13921	1.037	1.01876	2.97933	30.6472	7.02225	5.02261	2.16875	9.6375	33.4517	24.4736	18.2636	28.5634	21.9007	1.29016	1.03026	0.142608	24.2096	14.1372	23.7298	19.3194	35.3863	19.7501	21.5851	20.9872	3.69056	5.73862	1.81155	1.039	0.959755	16.6167	3.95836	5.05366e-17	26	38
SPP1	3.66971	9.62802	72.9916	3.68747	4.85188	4.66289	1.00871	0.945285	1.19275	3.64108	45.4886	3.95779	3.69144	3.60987	19.4554	33.0109	26.8578	23.4291	29.695	21.1175	1.17568	1.23509	0.526893	21.6402	0.0344494	18.3061	0.0246302	15.5084	0.0510953	12.1588	0.120929	4.75267	4.65359	7.03912	0.993082	0.904088	7.85598	3.18221	3.03725e-35	26	38
TOP2A	3.69458	6.99961	4.26945	0.981705	1.86593	8.20977	0.93068	1.19512	1.11801	6.42992	27.6696	3.65077	4.72172	1.05495	4.55357	21.1899	17.1521	14.476	15.0724	15.9256	1.56768	1.1033	low	15.869	149.906	11.8904	149.25	10.294	168.179	14.7343	177.502	2.8125	6.04661	1.9033	0.932294	1.17189	9.95092	3.10149	3.03725e-35	26	38
CORO1A	2.00839	2.23096	1.84349	2.39606	0.37194	5.52453	1.0123	1.16352	1.05579	2.46588	3.23083	2.23423	2.89004	2.52087	4.16383	2.93489	2.83741	2.69415	4.0164	2.61513	1.05053	1.09901	low	2.68653	4.26715	2.57368	14.498	2.34178	8.61456	2.8548	11.25	1.04672	3.02704	0.486866	1.00509	1.1419	2.27783	2.32585	1.10752e-22	26	38
ARPC1B	3.70672	1.31063	2.98231	3.19541	4.39688	4.30154	1.02369	1.07539	1.0608	1.68241	3.22802	4.81369	5.84129	1.17679	2.18499	2.9944	2.66877	2.51335	2.76882	2.68474	1.41894	1.06718	0.278118	2.39684	2.85791	2.64844	3.68302	2.35561	2.64277	2.48262	2.58236	1.14682	1.45926	3.84633	1.03096	1.06284	2.28689	5.2857	2.08665e-33	25	38
CCNB1	6.56165	3.22944	4.25493	1.05609	1.53541	9.50014	0.962602	1.18586	0.887955	14.854	20.5886	10.1893	4.47355	1.90071	7.09574	13.8701	14.7564	12.4801	15.9349	16.4389	1.53477	0.908435	#N/A	13.9462	109.806	14.1454	142.943	8.57809	153.714	10.3735	154.718	5.15751	2.9815	1.55342	0.944514	1.10688	11.4172	1.98649	2.45912e-21	25	38
FABP5	2.06048	2.21817	3.55055	3.04625	6.26915	4.52144	1.01898	1.00773	1.02934	1.95415	4.85058	1.47074	1.57332	0.860533	1.01917	4.12426	3.79729	4.40037	4.5302	4.20468	1.05168	1.01717	low	4.8609	2.51181	3.41731	4.2095	3.52323	4.87105	3.59149	5.193	2.66378	2.26097	5.8481	1.02064	0.989675	2.91049	2.38269	2.08665e-33	25	38
MARCKS	2.46547	1.16263	3.69127	1.48587	13.5208	ND	1.03114	1.04217	0.993088	1.14125	6.94207	2.53334	5.3144	1.16486	4.71767	6.37793	6.89327	4.03353	7.51783	6.16751	1.12129	1.01156	2.34985	7.60035	11.4459	7.08792	8.77846	6.47967	6.91537	6.69568	5.4508	2.12638	1.32764	11.375	1.03598	1.04176	5.25283	2.24985	2.08665e-33	25	38
TNC	7.91802	1.37843	10.7273	1.65039	76.1242	ND	0.906266	1.60838	1.54671	2.17598	18.3371	2.98692	3.88497	1.39068	18.9806	11.787	11.1394	9.19031	8.07417	7.37976	2.02876	1.19906	1.47003	11.0255	34.4562	6.0497	5.62372	7.7376	5.38088	6.4004	4.56605	12.1399	0.831943	67.3203	0.86501	1.43632	3.52468	0.819545	9.56329e-26	25	38
CDK1	4.05467	3.42037	2.28689	0.711243	1.04922	ND	0.963428	1.16663	0.883827	6.92522	13.0287	5.00237	7.87107	0.665406	5.40454	11.4427	10.3682	6.1048	7.93737	8.69494	1.59862	0.904795	low	12.5301	160.786	8.93753	166.789	6.39361	172.259	5.30263	179.477	3.9122	3.34262	0.745763	0.963562	1.1357	3.26228	2.86787	2.08665e-33	25	38
ANXA2	1.38515	3.41117	1.14137	0.792627	3.13244	3.99353	1.00507	0.9967	1.01881	0.937047	5.16002	2.79648	2.38736	1.28754	4.63463	4.35816	3.79088	3.60876	4.30701	3.31698	1.25325	1.00481	0.584157	4.69025	7.90224	3.58143	5.06289	3.37657	7.50145	3.54533	7.67331	0.967624	4.32406	3.25896	0.999223	0.998598	3.0066	2.30893	1.32537e-31	24	38
CAPN6	0.983714	2.16386	0.880558	0.908843	5.35383	1.10674	0.955667	1.16966	1.09716	6.33325	33.3909	2.08416	0.549469	4.07021	21.5548	24.416	26.9809	14.8853	22.2416	20.6617	1.33615	1.11955	33.2647	18.3217	49.1642	18.2541	43.8128	15.4279	37.0479	17.4194	24.5038	1.75883	2.91807	3.0872	0.823328	1.15498	11.5465	0.51462	1.32537e-31	24	38
CSRP2	2.75266	2.41572	3.67934	1.14203	8.7162	2.15126	0.948402	1.04598	1.0252	2.8353	27.4665	1.76009	0.894899	2.18519	37.5139	18.2897	15.0862	12.5202	13.85	13.2838	1.17539	1.01164	6.19043	19.6714	4.41225	9.72006	1.38162	11.8857	1.17395	10.3902	0.786623	4.10198	2.43602	4.13194	0.972429	1.11112	6.44569	1.68533	1.32537e-31	24	38
FZD2	3.12247	1.24409	2.837	1.26475	3.33441	1.66765	1.01885	1.13712	1.05124	0.902702	12.6958	3.84783	1.27831	2.39819	13.7308	10.6596	9.32946	5.78092	6.06662	7.85533	1.41432	1.03244	7.14063	12.1655	12.2567	7.80905	5.00191	4.39639	4.95459	6.59685	3.50797	1.69828	1.78567	2.47154	0.999784	1.11779	4.454	2.24852	1.32537e-31	24	38
P2RX4	1.4659	0.838348	1.8524	2.0506	3.39438	2.06863	0.96854	1.13611	1.00748	2.43927	7.98325	3.11651	3.33639	2.90357	12.0107	6.62968	4.48738	4.41724	7.40322	6.34532	1.1792	1.01603	1.67185	6.49341	1.23471	5.8203	2.46056	4.49314	2.51434	6.86482	2.02486	0.66357	0.728829	3.70031	0.976231	1.09854	4.90454	3.44569	1.32537e-31	24	38
RBP1	5.33089	2.37503	2.81485	1.02857	1.34018	11.4273	1.04775	1.04856	1.05999	0.91851	3.28853	4.21899	4.69902	1.14228	3.43086	2.91737	2.86054	2.12582	3.93545	2.34053	1.53253	1.04198	5.23984	2.82373	3.10573	2.79897	2.74279	2.70878	2.50664	2.28357	2.45951	1.9395	2.20455	1.23167	1.03559	1.03359	1.95965	5.41844	2.99118e-24	24	38
CCL2	2.54714	19.2401	6.32213	0.892547	5.54526	21.6316	1.06158	1.19514	0.947987	6.06594	34.4484	8.58117	8.18721	2.37229	4.33117	27.4097	20.5395	19.9301	24.3775	20.7874	1.82211	1.08961	0.0505292	23.9127	0.611245	22.234	0.552207	17.6546	0.806079	15.7623	0.820517	0.791131	5.88011	4.51195	1.02603	1.1386	14.3683	3.27816	5.04911e-20	24	38
TIMP1	5.10989	0.779932	3.12093	3.9705	11.9084	31.2095	1.06143	1.07513	1.28133	3.79546	7.97781	16.5725	12.0704	1.95695	3.92981	5.48184	5.35192	4.28898	6.38478	4.29405	1.54091	1.25945	0.257067	4.01086	2.80654	3.62063	1.73466	3.61223	1.88603	3.6022	1.61402	2.94754	0.60932	11.1835	1.03791	1.04085	3.07791	8.56235	1.32537e-31	24	38
PTPRC	3.33449	2.66094	3.2831	4.05351	3.53333	2.32219	1.22509	1.25483	1.03812	4.81078	9.74093	8.84767	34.6173	1.53782	7.48109	9.5245	7.58276	5.36235	13.8268	5.85585	1.57464	1.0858	0.35276	6.04346	0.169867	10.7341	0.666331	7.61342	0.602325	7.85632	0.759687	1.13849	3.14184	7.81333	1.13009	1.19407	6.17903	11.7544	1.32537e-31	24	38
MMP13	13.9015	3.4808	18.228	0.567207	5.16491	3.27287	0.812059	1.57441	1.69239	79.5772	22.3188	3.30402	1.26496	2.24662	6.49662	9.15114	8.42797	4.75664	9.15817	9.77186	1.99687	1.69548	6.23549	10.4725	0.400483	12.5924	0.29463	5.55809	1.42288	8.87763	0.713341	2.03117	2.88727	15.9601	0.815514	1.1687	3.16264	0.49289	5.04911e-20	24	38
KIF2C	3.56982	2.28817	2.4813	0.657491	2.93665	4.77695	1.04758	1.20049	0.989534	6.95765	4.29555	4.18984	2.53842	1.43316	1.32193	3.21555	2.8072	2.22893	2.74759	2.14022	1.2503	0.994027	#N/A	2.98678	7.31703	2.08107	9.07666	2.08638	7.77267	1.80564	9.54227	1.46471	2.06519	2.43891	0.976049	1.11851	1.90153	2.3817	1.32537e-31	24	38
BIRC5	4.94149	2.37163	3.94551	ND	ND	4.87636	0.9263	1.38087	0.859978	8.86172	5.27167	3.00326	#N/A	1.64387	2.63675	4.45228	4.13521	3.39536	3.81179	4.02854	1.24849	0.900454	3.0573	4.69099	1200.28	3.72088	1375.56	3.83506	1686	2.9024	1771.96	1.70766	2.77883	ND	0.964841	1.35141	2.89836	#N/A	1.32537e-31	24	38
FAP	6.25815	8.052	3.16514	ND	ND	1.47617	0.989799	1.07918	1.01594	6.11641	2.64168	2.94801	#N/A	1.12142	4.1127	2.8685	2.73683	2.07756	2.56204	3.12721	2.02547	1.0332	23.3884	3.43352	5.28399	3.3464	2.56811	3.02223	4.13066	2.94359	4.32589	1.17275	7.38976	ND	1.01887	1.05827	2.87544	#N/A	1.32537e-31	24	38
NID2	5.85443	4.89729	7.13002	ND	ND	1.5957	0.990834	1.01908	1.07477	2.98502	3.18413	4.62047	#N/A	3.26897	15.4345	3.44766	2.64129	2.26814	4.57798	3.41073	1.48896	1.0701	7.33719	2.97587	14.1952	4.40338	7.09501	3.05832	7.57658	3.40067	8.25833	1.14913	4.09314	ND	0.99181	1.05189	2.67746	#N/A	2.99118e-24	24	38
CD53	4.23914	2.32368	2.75138	2.45655	4.46991	ND	ND	ND	1.02929	2.0666	21.7327	12.5614	14.6149	8.5641	92.25	19.3335	17.4494	13.495	31.5219	16.5063	1.33548	1.04775	0.214646	14.1293	0.462786	19.7579	1.41642	12.9525	1.14781	18.7621	1.61394	1.70822	2.52826	2.2894	ND	ND	11.9099	8.78346	1.32537e-31	24	38
KIF20A	9.82808	3.0494	3.49922	ND	ND	ND	0.952707	1.1528	0.884701	3.78509	36.0512	2.752	#N/A	2.14386	4.53158	19.3578	11.5925	13.8461	12.7044	12.4602	1.31498	0.916868	#N/A	15.807	16.9528	12.3071	15.7874	9.36658	15.4052	3.32821	17.1209	5.19796	2.80503	ND	0.950426	1.09895	6.78376	#N/A	1.32537e-31	24	38
RUNX1	2.78696	1.68588	2.81329	1.37046	2.28469	4.86828	0.998878	1.20297	1.3105	5.70062	12.6831	11.4535	1.24904	2.26882	5.19677	11.651	9.86799	10.2783	11.3791	11.9564	1.34152	1.14735	1.02406	11.2924	1.15077	8.53694	4.64899	8.94714	2.32989	8.68884	2.79929	5.08686	1.66095	1.53423	0.995893	1.14115	8.40252	1.22849	9.58789e-19	23	38
SERPINH1	2.97558	0.796585	2.23457	1.23723	9.63433	2.37091	0.980491	1.00989	1.08458	1.66559	4.14583	3.69062	3.87202	1.05632	5.71793	3.05249	2.85959	2.03011	3.59476	2.64803	1.32989	1.08783	1.82548	3.53433	21.5645	2.44757	7.42829	3.48589	2.36666	2.68851	1.48509	1.18172	0.893666	7.54946	0.997826	1.00672	2.43921	6.21289	7.78395e-30	23	38
SOX11	1.32943	2.13434	1.41469	0.549957	6.12025	1.19433	1.44806	1.23265	1.79559	1.57449	35.3365	1.9874	1.16677	2.28082	3.88014	20.9488	26.5713	13.4168	26.7407	24.2517	1.06179	1.48396	3.69892	35.9899	54.6273	28.8443	12.4276	18.1433	9.68814	24.4263	4.0086	2.36702	2.29289	4.21519	1.31866	1.18602	13.0365	0.741665	8.65165e-23	23	38
TPM4	3.85381	1.71474	4.09996	0.675627	2.31068	4.17221	1.01615	0.990278	1.0241	1.17978	4.00903	2.07877	1.5869	0.86234	2.3427	3.26273	3.19159	2.30664	3.06472	2.89431	1.39272	1.01853	0.714364	3.61107	11.7318	2.90533	7.84725	2.57707	5.3019	2.63634	3.87923	1.54018	2.13156	2.39538	0.99859	0.975531	2.40571	0.966408	7.78395e-30	23	38
AIF1	3.1109	3.18539	2.14608	20.8473	1.78723	3.12287	1.12592	1.13812	1.10885	2.91873	13.6696	10.2379	5.75437	1.8756	11.1029	10.0396	9.64653	8.97909	18.0109	9.02122	1.16888	1.16836	13.4659	10.4807	0.426872	9.54661	0.863036	8.94486	0.76591	14.3236	0.998109	1.44347	3.48978	1.7617	1.09365	1.10403	4.88073	4.10289	8.65165e-23	23	38
CASP3	1.80553	1.93594	1.64553	2.7867	9.51408	4.62495	1.20422	1.1253	1.00356	2.21136	2.4971	2.06979	1.73241	1.3949	2.15541	2.64214	2.00285	2.00769	2.04425	2.29537	1.23929	1.00445	1.33536	2.65321	3.73369	2.22393	6.00052	2.04342	4.68513	1.5345	4.58924	2.83034	2.11274	9.97183	1.17726	1.09394	2.04252	0.454536	7.78395e-30	23	38
COL15A1	2.54602	3.92471	3.14883	0.913914	3.56752	2.18053	0.990976	0.957616	1.17236	2.02648	2.20253	1.15194	3.93532	1.0667	2.56822	3.31524	3.24315	2.83084	2.66714	3.03975	1.70033	1.18796	7.83806	2.63949	1.04359	3.53688	0.775625	3.2139	0.623433	3.26055	0.45511	0.964008	3.70755	3.25931	0.983073	0.953764	3.18231	4.01847	7.78395e-30	23	38
LCP2	3.60671	3.20501	3.10592	3.71008	1.07045	2.22957	1.10124	1.1769	1.08011	2.04876	2.59767	8.21935	4.17444	1.80861	2.96053	2.70244	2.1561	2.16584	7.0793	2.07709	1.34283	1.11086	0.233126	2.56222	1.59897	2.64337	1.97086	2.48201	4.89044	3.33213	5.39165	1.07237	3.75126	1.33677	1.11758	1.13827	1.79956	2.86389	7.78395e-30	23	38
PDPN	5.8759	1.27321	5.11802	2.14153	4.82719	6.88964	1.02573	1.15329	1.04748	0.944917	5.78269	2.7896	1.9723	1.43923	4.14019	4.30004	3.7067	2.95486	5.27086	3.5708	1.12616	1.06606	0.177145	3.50048	8.16912	3.58781	2.40292	3.53938	2.63553	3.28816	1.67162	1.35325	1.50598	5.07373	1.02399	1.03975	3.33572	2.40625	7.78395e-30	23	38
TFPI	1.61919	3.53891	0.931097	1.91111	3.30478	1.65841	1.0103	1.02012	0.961562	1.15322	12.5541	3.32937	1.57011	2.99457	5.33152	4.12765	6.30891	9.02844	12.4786	5.60921	1.15531	1.00181	9.58921	7.92837	9.5098	7.68275	8.61438	7.0219	7.52834	6.95347	8.16958	0.499402	3.25122	3.53871	1.02467	1.01465	4.63081	1.10753	7.78395e-30	23	38
TNFRSF1B	2.81093	2.38727	2.0047	1.87234	5.95769	4.77692	1.08668	1.13061	1.13051	2.46135	5.1958	6.1816	4.34756	1.0685	2.06151	3.72538	3.45171	3.39554	9.44783	3.41655	1.42356	1.13368	0.461676	3.44689	0.562147	3.18123	0.787804	3.37412	0.992316	4.22997	0.884216	1.45955	2.85291	2.54615	1.0853	1.08571	2.70739	3.85541	7.78395e-30	23	38
CTSC	4.77887	0.831885	3.88931	2.45593	3.77471	4.59154	1.04628	1.05211	1.00898	1.95273	6.49668	6.94576	27.422	2.95283	2.13679	10.3273	8.99862	7.4462	10.9478	5.83361	1.46256	1.01854	0.35446	6.62381	0.356136	8.73307	0.570397	6.22238	0.384391	5.39254	0.409073	2.129	0.788784	3.35689	1.02305	1.03798	5.4366	16.6906	7.78395e-30	23	38
KIF11	2.86022	1.63431	2.23547	1.83571	0.438084	2.67162	0.977373	1.19674	0.933699	6.34376	16.8175	2.82508	0.39222	0.914405	3.00939	10.962	10.2238	8.29125	12.7308	8.50218	1.38159	0.9405	3.25144	10.9644	35.9107	9.64998	44.3198	7.28894	48.0012	8.79719	55.4481	2.65062	1.6571	0.297897	0.91211	1.13536	9.39413	0.326996	8.65165e-23	23	38
CRTAP	1.17494	1.23554	1.20282	0.863943	2.4008	ND	0.992565	1.03858	1.05775	2.10579	4.04328	3.12895	2.67692	1.07515	2.36732	3.21386	3.10784	2.16401	3.41956	2.84281	1.48561	1.05542	2.07934	3.20312	4.88046	2.79116	2.8823	3.0537	3.19156	3.02715	2.86468	1.25531	1.40031	2.00556	0.977509	0.997402	2.45894	3.34413	7.78395e-30	23	38
LOX	1.33004	1.32646	1.40211	1.31592	33.016	1.72919	0.973314	0.989128	1.28902	4.51108	15.6305	3.27068	5.30315	1.36182	9.23832	8.44975	8.27281	5.68186	9.12131	7.28279	2.00444	1.2807	#N/A	7.65155	4.74393	6.30975	2.81705	7.24307	6.16957	6.36108	4.56639	0.930386	1.21882	25.8173	0.967711	0.951686	5.19821	2.95818	7.78395e-30	23	38
STMN1	2.30956	2.87384	2.13544	1.05654	1.26427	4.96759	1.0202	0.966791	0.930303	0.899497	6.78636	0.76773	0.609316	2.78005	9.07653	5.0616	3.9985	3.75397	3.853	4.20724	0.879086	0.956117	low	4.47153	59.4436	4.20087	43.7825	3.06017	47.427	3.18616	43.9979	3.91666	3.25796	1.38643	1.01865	0.963793	2.87657	0.594182	7.78395e-30	23	38
VCAN	4.14227	2.16314	2.69877	0.871408	15.1823	ND	0.990744	1.10502	1.23543	3.69488	5.64498	4.55535	2.7875	1.32494	9.21625	5.40515	5.64252	4.06125	4.9493	4.13684	1.52801	1.21166	0.279531	5.33769	9.25663	4.89995	1.73795	4.06393	2.2277	3.89474	1.77708	4.13732	1.9365	8.05697	0.97705	1.04508	3.42068	1.00609	8.65165e-23	23	38
ACTN1	2.14394	2.99815	2.69062	ND	ND	4.98996	0.941417	1.09801	1.2968	0.645329	4.9429	2.1378	#N/A	0.685832	4.18891	5.198	3.69137	3.34462	4.11174	3.72741	1.16007	1.22683	0.656903	3.09474	3.36712	2.61758	2.65754	2.20151	2.15059	2.42977	2.00887	2.13417	2.79998	ND	0.979343	1.05202	2.30735	#N/A	7.78395e-30	23	38
CCNA2	5.42252	1.14515	2.47293	ND	ND	9.42055	0.931118	1.2023	0.925638	10.5496	5.07738	3.66392	#N/A	1.04262	2.49486	6.26115	6.62597	4.80375	4.04982	5.9345	1.56288	0.95138	2.17917	3.68947	2066.73	3.66153	3759.7	4.12656	4296.38	4.06726	4668.25	2.14478	1.348	ND	0.911549	1.14283	2.99433	#N/A	7.78395e-30	23	38
CCNB2	4.13186	7.39339	3.31597	ND	ND	6.02447	0.943908	1.19316	0.882324	20.0607	4.78499	3.8204	#N/A	1.02618	1.82799	3.4874	3.13177	2.91965	2.88765	3.09214	1.5592	0.920055	2.48173	3.1433	795.945	2.88356	994.428	2.30593	1299.64	2.25774	1503.15	1.81544	7.74358	ND	0.916078	1.1266	2.12294	#N/A	7.78395e-30	23	38
CKS2	4.13481	3.77265	3.42298	ND	ND	ND	0.961335	1.33949	0.882812	7.36147	34.1438	2.07808	#N/A	0.806034	8.53448	27.54	21.1533	19.4052	22.9717	22.3113	1.55464	0.939455	1.76928	23.7436	4.67166	17.4358	6.09222	11.0097	6.49645	14.3243	6.86581	3.42764	3.73781	ND	0.956732	1.27099	13.5657	#N/A	8.65165e-23	23	38
MFAP2	2.1308	1.59176	2.92122	ND	ND	ND	0.985484	1.00917	1.06279	2.98673	9.48518	4.2248	#N/A	2.09146	10.5467	8.67529	7.48601	6.83237	8.5921	8.30366	1.662	1.08214	42.9063	8.89339	21.552	8.17733	11.9465	8.83004	11.4353	9.86689	7.67863	2.04036	1.85766	ND	0.956508	0.995933	7.94601	#N/A	7.78395e-30	23	38
TACC3	3.19161	2.77687	2.46418	ND	ND	2.36953	1.11464	1.38424	0.917903	2.90017	6.39861	1.51446	#N/A	2.98361	4.0082	4.79116	2.22601	6.90699	7.73004	7.32489	1.28215	0.922839	low	6.48992	25.7962	3.23017	23.7027	3.547	26.2766	3.8233	30.261	0.770387	3.05342	ND	0.947098	1.23067	3.68998	#N/A	7.78395e-30	23	38
UHRF1	5.32732	2.7412	3.00425	ND	ND	ND	1.04451	1.31486	0.882737	2.45788	10.8739	9.21921	#N/A	2.27209	4.90465	7.40032	5.25117	6.29744	6.68163	5.06436	1.15039	0.882067	0.873577	6.24462	130.544	5.47796	139.441	2.4394	157.913	3.71787	151.711	2.29684	2.86763	ND	1.29888	1.23326	1.82496	#N/A	7.78395e-30	23	38
HELLS	4.03552	2.4819	2.38711	ND	ND	ND	1.01478	1.15383	1.05519	3.3147	8.8236	1.37008	#N/A	4.30612	5.29592	9.08151	11.1476	8.65619	2.02362	6.55212	1.17173	1.05604	0.394027	5.4768	33.29	6.81769	40.1057	4.2906	31.9089	3.74546	30.5798	3.35491	2.53672	ND	0.927696	1.09521	7.65729	#N/A	7.78395e-30	23	38
MKI67	4.37351	4.93043	3.59673	ND	ND	ND	ND	ND	0.893738	10.1707	10.8953	6.13244	#N/A	1.55479	4.86644	10.4133	7.75439	5.41262	6.04434	8.10517	1.63314	0.924959	low	6.6055	50.9397	7.0286	59.9641	4.62121	135.196	5.60591	166.449	3.64771	4.17392	ND	ND	ND	2.99985	#N/A	9.58789e-19	23	38
KIAA0101	6.11	2.52222	3.57377	ND	ND	ND	ND	ND	0.966976	5.56896	4.36669	5.15422	#N/A	1.12533	2.38852	4.19578	3.44494	4.21037	2.33181	4.45195	ND	0.969322	5.35712	4.24482	59.0865	3.36647	49.7397	3.30248	53.0178	2.61102	53.1419	ND	2.5583	ND	ND	ND	2.42547	#N/A	7.78395e-30	23	38
ANXA1	2.18537	1.08916	2.50495	2.2376	4.15112	3.51351	1.04306	1.03689	1.00737	1.13565	4.37559	5.86701	7.99178	1.48132	7.06762	4.29772	3.52817	3.45238	3.30833	3.8603	1.53154	1.00034	2.06089	4.98792	1.0568	3.627	1.18553	3.57076	1.36016	3.1689	1.84781	1.70169	1.11435	2.75374	1.04445	1.03506	3.51954	5.76223	4.2266e-28	22	38
COL1A2	1.5587	47.4674	1.14481	1.92417	1.50279	1.51191	0.968869	0.978263	1.20576	1.93986	3.14105	3.41942	2.49271	1.72164	11.1913	2.67552	2.40382	2.39618	3.5574	2.19853	1.52641	1.19849	5.2747	2.36219	16.0015	2.24094	8.10682	2.14668	8.21891	2.58359	6.78176	0.770771	39.1157	1.61793	0.969282	0.986488	2.37666	3.09639	1.68372e-17	22	38
CTSB	5.83148	1.39808	4.35593	1.87665	2.58803	2.99532	1.00137	1.05564	1.07526	3.35942	2.91607	5.3557	2.82306	1.49374	2.54141	3.36975	3.03506	2.3794	2.6033	2.57704	1.1142	1.0544	2.22791	2.87945	0.626287	2.63387	0.955979	2.29225	1.45789	2.8922	1.68718	1.19445	1.44202	2.88544	1.00426	1.03467	2.12689	3.49681	4.2266e-28	22	38
CXCR4	4.51207	2.74982	2.14787	0.94349	1.56934	3.20193	0.952507	1.19598	1.07188	1.22393	3.21686	8.30016	8.21283	1.62579	4.39623	2.47876	1.67113	2.61688	3.98234	2.93032	1.44481	1.12757	0.873576	3.3696	2.41248	2.87409	2.59588	2.22199	1.86169	2.29295	2.77763	1.842	3.01239	1.15036	0.90545	1.13491	2.47739	11.6088	4.2266e-28	22	38
GMFB	2.74916	1.47676	3.14676	0.666797	3.83038	3.58974	0.985678	0.985311	0.991025	1.37669	7.98482	1.89495	2.4495	2.22846	1.75281	2.08655	4.24539	7.02946	3.0566	6.55279	1.03343	1.00128	0.775826	7.57262	3.97569	6.84154	6.74938	4.03659	4.06237	2.43718	3.66287	3.33333	1.46743	1.47935	0.974343	0.959313	3.98217	0.774063	4.2266e-28	22	38
GRN	1.72261	2.22109	1.56538	2.50491	3.5643	4.40013	1.03143	1.07053	1.04868	2.1235	7.46977	9.5539	6.12173	1.36025	4.88994	5.81528	4.65223	4.59575	5.69363	4.85384	1.282	1.04137	1.46546	4.63183	0.537142	4.32084	0.534527	4.10444	0.599557	5.1729	0.739711	1.42178	2.33413	5.26635	1.00669	1.04448	3.42774	7.21353	4.2266e-28	22	38
GUSB	0.994201	1.33649	0.912702	1.17391	4.81599	3.09923	0.981233	1.12913	1.04251	2.94059	6.62925	10.3578	9.77549	1.3899	2.02979	6.28106	5.22469	4.32516	4.88386	5.04552	1.37641	1.02602	1.25928	3.76129	1.90408	4.59527	3.24419	3.85601	2.62764	4.27625	3.36274	0.856444	1.24884	6.98155	0.987413	1.1098	3.34637	11.4918	4.2266e-28	22	38
ICAM1	2.29128	2.27209	2.02533	1.36378	6.99501	4.77887	1.0721	1.09096	0.960555	1.38998	6.97408	4.97372	2.97502	1.42222	3.93333	4.92422	3.7505	4.57679	14.619	5.60429	1.42182	0.988404	0.718928	4.28045	0.851105	5.5478	0.866813	6.63058	0.795748	6.74878	1.08558	0.841877	2.30855	8.28429	1.06232	1.0628	5.05777	4.16791	1.68372e-17	22	38
HCK	3.11792	2.90073	3.37395	3.32805	0.926932	5.02684	1.01657	1.20349	1.02063	3.70907	4.89083	4.03393	5.91402	0.898396	2.08957	4.17375	3.1641	3.05581	7.00836	3.68587	1.45612	1.02277	0.119923	3.51665	0.749374	4.22462	0.699205	3.36403	0.77646	4.11687	1.02921	1.34323	2.92967	1.10386	1.01589	1.1609	2.62345	5.54707	4.2266e-28	22	38
LGALS3	0.723594	1.19536	0.764518	4.24542	4.9914	2.21749	1.0143	1.04046	0.99705	1.1968	18.8905	58.1261	7.99417	31.7978	26.8186	18.8368	13.6429	14.2971	13.5272	17.0135	1.25122	0.997648	0.970566	20.155	0.194041	15.0308	1.50703	11.3905	2.03258	14.1646	2.44793	1.69351	1.25559	2.95847	1.01128	1.03782	13.6485	9.71015	8.10579e-15	22	38
LYN	3.5643	1.41016	3.65551	2.19956	10.1975	3.23758	1.1071	1.16604	1.04009	2.11111	3.85156	6.59853	17.1549	1.00266	2.07048	2.851	2.64814	2.61051	4.82222	3.05113	1.36698	1.06088	0.118874	2.44713	0.800328	3.51959	1.42283	3.43058	1.00476	3.79325	1.10496	1.31241	1.58981	11.037	1.06459	1.07921	2.66196	10.1311	4.2266e-28	22	38
PLAUR	7.79981	2.64158	8.70049	1.49862	2.06488	7.45363	1.09107	1.1914	1.02808	2.45508	12.0906	4.15387	9.9622	1.12847	2.27083	10.4152	8.75031	6.85767	19.7271	7.05775	1.77483	1.05921	0.136005	8.52013	0.735375	7.13191	0.831917	5.66842	0.843638	9.33927	0.768367	0.702552	2.8804	1.85102	1.06533	1.08675	10.0562	6.62559	4.2266e-28	22	38
ANPEP	2.36309	2.44095	3.196	1.0509	8.98354	1.8187	0.982851	1.06226	1.22155	3.20171	6.10203	13.8673	29.8513	1.17252	2.17865	6.49667	4.7545	5.01315	5.48587	4.76627	1.67805	1.18204	6.13518	5.79899	0.224137	3.15214	0.365529	3.73148	0.457278	4.29898	0.607728	1.36399	1.85232	12.0669	0.986605	1.04095	3.66864	28.1676	4.2266e-28	22	38
INPP5D	1.40717	2.18997	1.29588	0.968897	3.72685	2.78589	1.04051	1.17021	1.02969	2.49899	15.3203	4.44033	5.07831	1.68873	3.01103	13.9955	8.27205	4.95393	19.362	9.48936	1.19791	1.06902	0.206897	6.42745	0.307143	10.5272	0.546282	8.37972	0.477523	10.6975	0.625571	2.29772	2.91215	4.06944	1.09563	1.15917	5.91597	4.56169	2.31386e-21	22	38
SERPINE1	9.73288	4.85805	6.66733	1.43059	5.92066	4.98641	0.892073	1.30232	1.42287	3.4657	4.86394	10.6104	2.07331	0.901309	1.85801	4.24604	2.70449	3.47664	3.67335	3.34798	1.79544	1.25612	0.172723	3.53413	0.258822	2.11428	0.195943	3.59685	0.142161	2.09635	0.146877	2.22864	4.48573	5.68696	1.0098	1.24776	3.26183	0.841806	4.2266e-28	22	38
CRABP2	2.57817	1.5941	2.11548	2.92754	27.1826	5.89804	1.10332	1.12147	1.05479	0.810703	4.4453	3.81239	2.8869	0.893162	1.79487	2.8643	3.38165	1.3596	7.4048	2.70716	1.55784	1.04517	low	6.59528	14.0438	3.02269	3.46933	4.07009	3.77162	4.99945	1.37061	1.65501	1.83254	17.5311	1.10645	1.1109	2.80985	3.9197	2.31386e-21	22	38
MSN	1.65918	1.76823	1.36745	1.82479	4.76103	3.20034	1.0176	1.0385	1.04664	0.867564	4.15233	4.54507	3.72314	1.29019	2.97474	4.25265	3.49203	2.66081	3.67403	3.25626	1.2904	1.04605	low	3.04046	3.06793	3.46279	5.16629	3.31019	4.52402	3.5393	4.4323	1.91602	2.04147	5.26471	1.00565	0.994849	2.3025	1.93347	4.2266e-28	22	38
CAPG	1.14392	1.60908	1.18608	0.174287	4.53107	3.08355	0.998069	1.07523	1.04988	1.39649	5.64227	9.21028	8.21644	1.31415	4.8711	6.39062	5.1158	4.33977	4.68067	5.57165	1.34423	1.04588	low	6.02737	3.83375	5.2626	4.46663	4.33357	6.27222	4.81542	5.56101	1.4641	1.729	3.58966	1.01401	1.05053	4.36784	7.90432	4.2266e-28	22	38
IGF2	ND	ND	ND	1.54625	14.6338	0.722932	0.977354	0.914719	1.15842	0.960524	4.82636	2.92191	1.48071	6.64373	9.71724	5.12564	5.1745	3.3589	4.68028	3.64772	1.26097	1.09936	298.024	4.42274	30.1111	4.25925	22.6354	3.82445	25.1481	3.43974	28.657	1.52391	ND	11.7803	0.953042	0.921612	3.17831	4.42337	2.31386e-21	22	38
COL6A2	2.34174	3.44898	1.79815	ND	ND	1.5305	1.00354	1.06243	1.07991	1.28709	5.36374	5.13877	#N/A	0.975562	3.82077	5.59039	4.9985	3.71877	5.3267	4.04828	1.69024	1.08131	11.1961	5.73959	2.97532	3.90022	3.34223	3.65595	3.72214	3.65743	3.48127	2.07581	4.38771	ND	0.99174	1.02623	4.0473	#N/A	4.2266e-28	22	38
GALNT10	2.21804	2.16864	2.17537	ND	ND	1.47737	0.969687	1.05647	1.05439	2.09666	3.65571	2.65783	#N/A	0.959168	1.70801	3.13151	2.99973	2.38013	3.34895	2.73519	1.15722	1.02134	4.74266	2.63577	2.20371	2.56965	2.93627	2.6817	4.07499	3.11785	3.80756	1.22884	2.61651	ND	0.980516	1.03069	2.18917	#N/A	1.68372e-17	22	38
LAPTM5	3.82989	2.50337	3.15791	ND	ND	4.24999	1.0614	1.02806	1.13678	2.85297	14.0898	8.56031	#N/A	3.78318	10.5333	10.2752	9.16177	8.06847	14.1202	7.93743	1.25543	1.12081	0.425902	7.675	1.18814	6.10383	2.85374	7.2504	1.69947	9.51658	2.00064	1.33635	2.51688	ND	1.0684	1.02746	5.04619	#N/A	2.31386e-21	22	38
PRC1	2.69505	1.942	2.19947	ND	ND	ND	0.897895	1.19154	0.889914	9.72617	18.588	4.18462	#N/A	1.82961	7.74721	15.3519	16.1732	12.5943	14.0567	12.9928	1.34297	0.904806	2.20026	11.7602	23.24	12.4497	27.353	9.27848	36.3309	9.46598	38.6824	2.10415	1.79346	ND	0.788107	1.10875	7.96208	#N/A	4.2266e-28	22	38
SOX4	1.66214	2.14613	2.21816	ND	ND	ND	1.06689	1.17978	1.10107	2.48151	2.75989	3.59559	#N/A	1.05697	1.55508	2.8573	2.85188	2.33793	2.61239	2.60322	1.31266	1.09677	2.12196	2.27959	45.8969	2.60804	21.6363	2.36443	18.3384	2.72151	10.2418	2.18093	2.2013	ND	1.06871	1.19389	2.83145	#N/A	4.2266e-28	22	38
THBS1	6.31684	3.17145	10.2259	ND	ND	1.16931	1.59274	1.10177	1.10307	10.3581	7.87897	6.24184	#N/A	1.62585	6.71837	4.31882	4.68652	3.02773	9.56665	4.72651	ND	1.08499	#N/A	6.68602	39.5823	4.75942	80.175	8.32832	44.107	5.28893	40.9605	1.27086	3.51933	ND	1.63784	1.14441	4.66154	#N/A	4.2266e-28	22	38
EMP1	1.19273	2.69425	0.727085	0.73092	2.31475	1.66162	0.846991	1.34759	1.07111	1.30597	3.74714	6.35886	1.93079	1.15136	4.79235	3.16612	2.55463	2.86534	3.15505	2.74844	1.49834	1.00253	0.837992	3.67951	13.9009	2.36025	6.11168	3.24648	12.6099	3.30364	6.01297	0.850696	2.78777	2.43372	0.934734	1.39206	2.75739	1.18336	2.12109e-26	21	38
FKBP11	3.7657	0.817581	3.46908	0.542421	3.587	3.48472	0.986557	1.01666	1.16864	6.79323	8.81584	1.39586	2.16358	1.84314	9.23529	7.94506	7.76824	6.37861	7.58246	7.94666	1.37683	1.11767	1.06894	9.87368	0.858568	6.4298	1.49043	5.41665	1.76768	5.11073	2.16356	2.50369	0.751438	3.13866	0.98829	0.988502	4.24144	1.92498	2.12109e-26	21	38
FSTL1	1.38869	0.794206	0.854107	1.31884	7.62628	1.53589	0.942566	1.04939	1.08594	1.77636	5.1024	2.12902	1.64153	1.37136	5.90526	5.24292	4.0803	3.22169	4.24658	3.74423	1.48878	1.09027	4.83854	4.11562	100.789	2.87945	43.659	3.86954	51.9529	4.02583	43.291	1.5964	1.13393	8.25918	0.923465	1.01205	4.03843	2.32952	2.12109e-26	21	38
PLAGL1	0.672623	1.24991	0.612189	1.22867	4.37833	1.8736	1.01606	1.02202	1.01897	2.73319	11.9	1.91527	1.28857	0.739669	24.2975	14.0206	12.7514	9.43407	9.3287	13.338	1.3698	1.0228	29.3072	12.1836	46.242	15.3369	42.7033	9.23377	37.9386	10.6233	34.4273	2.06347	1.24651	4.64556	0.981256	0.995741	7.20631	0.745175	2.12109e-26	21	38
TMSB10	1.92433	1.58093	1.77674	0.792189	6.7552	3.6714	1.00547	1.04396	1.06827	1.26062	5.90745	1.32674	1.27195	9.41336	14.4749	5.86583	5.08629	4.46661	5.39432	4.34317	1.06649	1.06394	2.81764	6.46512	61.1426	4.61077	29.741	3.6962	27.58	4.20703	17.2688	1.51158	1.52048	6.31348	1.01054	1.02862	3.30824	1.60084	5.72019e-20	21	38
DAB2	4.82325	3.6161	1.71563	1.11453	3.46681	2.37016	1.02584	1.04591	1.02557	3.60611	4.23927	3.54098	4.88722	1.06336	2.85744	3.57198	2.67727	2.239	3.28216	3.2128	1.48522	1.07809	0.320123	2.16069	3.23024	2.30043	1.94636	1.98177	1.93745	2.6739	1.4744	1.20898	4.05819	4.49268	1.00783	1.02871	1.58931	4.2039	5.72019e-20	21	38
PCOLCE	1.74039	0.55843	1.5768	0.546488	5.4092	2.06071	0.997039	0.975184	1.08441	0.936956	3.71106	3.38623	3.27978	1.06814	2.45091	3.03738	2.98755	1.91474	3.26823	2.23201	1.59003	1.08879	6.28215	2.52106	6.19831	2.35806	2.54671	2.80267	2.31345	2.66834	1.85632	0.914851	0.206457	7.17841	0.996891	0.970383	2.19795	4.49892	2.12109e-26	21	38
SOAT1	1.21871	0.787381	0.644126	0.590357	2.31167	1.63792	1.02313	1.0527	1.05454	3.07881	5.70247	6.21509	2.54939	1.4651	2.31146	3.4868	3.92587	3.96723	4.92841	3.63458	1.41768	1.07457	0.481502	4.47679	8.33551	3.99837	5.95747	3.80068	4.85881	4.26346	4.30797	1.64239	0.766665	2.70458	0.9398	1.02202	2.89401	1.57707	2.73349e-16	21	38
BGN	2.73974	1.63949	2.9352	0.440302	4.4878	1.24143	0.994105	1.02967	1.09661	1.75256	4.12761	4.37754	2.91544	2.07267	8.39363	3.2362	2.84459	3.78465	5.65075	2.80624	1.53232	1.08018	2.81735	3.93708	0.497318	2.75086	0.629476	3.47069	0.740036	3.701	0.69376	1.83805	1.41418	5.14432	1.00452	1.02365	3.30357	4.45932	2.12109e-26	21	38
ITGAM	2.3452	2.3884	2.25364	1.99377	0.565354	2.23681	1.18783	1.19201	0.95491	1.98093	8.88636	6.59584	0.931529	0.832836	2.03284	10.8907	9.74097	7.21783	11.8282	9.08826	1.16911	0.948868	0.0139634	5.38143	1.69663	8.56212	2.06799	5.70491	2.27534	7.65943	2.69143	1.28506	2.7942	0.618898	1.18816	1.15965	6.48634	0.226694	5.72019e-20	21	38
ENAH	3.45945	1.67867	2.46271	1.60665	0.685393	2.68191	0.996895	1.01807	1.0523	0.853763	3.26091	0.586779	0.443805	5.53333	9.51818	4.28795	6.62104	4.13426	5.20823	5.51633	1.16298	1.01723	5.2577	4.45497	5.18637	2.59947	2.39539	5.71904	2.44545	3.95588	1.4969	4.10179	1.72934	0.359551	0.994995	1.00346	3.86166	0.176883	2.12109e-26	21	38
S100A9	32.1558	4.29113	9.03457	3.15017	0.119802	21.7314	1.0484	1.08636	0.994948	12.7675	14.4808	0.630613	1.29673	0.971989	0.978992	2.7245	3.94702	2.77322	159.212	5.62562	1.44025	1.40822	0.0609657	2.27059	0.177947	6.71745	4.03855	11.3828	6.54136	53.3803	12.339	10.8153	3.11902	0.0579371	1.09052	1.08606	1.302	1.08343	2.86522e-10	21	38
HSD17B2	1.63182	0.0335803	0.811957	0.622642	0.453237	1.23132	1.32447	1.10803	1.04619	0.136332	0.186625	0.590136	0.569647	0.553444	0.495249	0.307306	0.190076	0.47429	0.211514	0.332056	1.0395	1.02125	1.83843	0.23288	0.0321555	0.145819	0.0696343	0.544669	0.159354	0.366732	0.318171	ND	0.0371775	0.434053	1.1916	0.934338	0.305618	0.395097	6.144e-08	21	38
GNMT	0.879804	0.373756	0.887894	0.709784	0.685104	0.796498	0.884431	0.499414	1.0346	1.79959	0.265054	0.222232	0.669811	0.561931	0.489153	0.339091	0.447228	0.543007	0.474807	0.400314	0.998771	1.02502	low	0.125466	0.000651694	0.272517	0.00880208	0.169323	0.0142744	0.642973	0.0214943	2.26197	0.284658	0.510953	0.880333	0.859718	0.482242	0.49525	5.84567e-10	19	38
CKMT2	0.431061	0.611447	0.849007	1.46474	0.0682625	0.631889	0.858823	0.654613	0.98568	1.57304	0.138198	0.0507077	0.358808	0.421277	0.351064	0.323368	0.377855	0.414637	0.290026	0.382766	1.10176	0.990425	1.16615	0.332202	1.21395	0.441214	1.03404	0.571551	1.14457	0.487107	1.07027	0.402679	0.750814	0.180475	0.915512	0.871361	0.581718	0.295192	6.86755e-06	18	38
HSD11B1	0.295598	1.62172	0.282994	1.33892	1.11608	1.2388	0.907932	1.0855	1.02331	0.886243	0.50637	0.413167	1.92706	1.09295	1.19558	0.335216	0.513372	0.350739	0.464168	0.439173	1.04144	1.02468	0.453267	0.268669	0.0142422	0.494256	0.00925684	0.37639	0.00765224	0.455211	0.0107937	0.480643	1.62519	1.60189	0.91665	1.11279	0.406053	1.04226	1.0409e-10	18	38
MYL3	1.16806	0.661166	1.05955	2.35294	0.0673938	1.26898	0.870661	0.629953	1.01399	0.844271	0.0597066	0.705555	0.82635	0.218324	0.266938	0.0289474	0.0465977	0.125013	0.160973	0.0564696	1.09004	1.08549	0.119068	0.048387	107.521	0.108291	0.556716	0.479733	40.1018	0.422603	0.482751	0.120105	0.730421	0.229997	0.988813	0.954455	0.707546	0.41481	8.31126e-08	18	38
FBP2	1.07705	1.4201	0.637824	1.56216	0.0634921	0.499335	0.982807	0.663516	0.956197	low	0.0422067	1.01609	1.11862	0.908648	0.339132	0.201611	0.183331	0.206292	0.0286287	0.226456	0.984221	0.97063	low	0.191012	0.63088	0.261816	0.365251	0.241577	0.45459	0.104607	0.41611	0.831282	1.77186	0.164399	0.988628	0.780318	0.28447	0.956383	0.000567284	18	38
TCEA3	0.282465	1.04831	0.390158	ND	ND	0.961854	0.968976	0.933135	1.02699	0.812169	0.139971	1.33285	#N/A	0.582924	0.229364	0.186276	0.157572	0.301875	0.182633	0.253654	1.21715	1.03651	3.41627	0.296055	0.3544	0.319275	0.251198	0.320896	0.318288	0.270805	0.46342	0.624749	1.13637	ND	0.980507	0.984371	0.37331	#N/A	1.65865e-21	18	38
CMBL	0.831984	0.961321	1.27854	ND	ND	ND	1.01122	0.845002	0.995585	0.477299	0.127699	1.2655	#N/A	1.15694	0.3719	0.153008	0.165009	0.300961	0.116425	0.244707	0.92787	1.00964	4.06413	0.224294	0.0421333	0.278264	0.0319066	0.168915	0.0356729	0.229474	0.0588933	0.453041	1.05723	ND	1.02109	0.873108	0.298993	#N/A	1.65865e-21	18	38
EPHX2	0.285303	0.61151	0.56617	1.02358	0.810644	1.31573	0.960281	1.01439	0.944913	1.06649	0.191974	1.05161	0.633004	0.747095	0.532638	0.194416	0.190493	0.303341	0.193209	0.271449	1.02893	0.970977	0.528361	0.254187	0.0412341	0.17816	0.0618707	0.295925	0.100849	0.345346	0.15887	0.520423	0.615243	0.691476	0.901509	0.9489	0.323512	0.367424	6.02094e-20	17	38
PXMP2	1.00462	1.1049	0.829344	1.28915	0.369518	1.0485	0.984164	0.903575	0.973736	0.614232	0.273313	0.867779	0.572117	0.826377	0.417288	0.264227	0.298695	0.347843	0.260768	0.315139	0.838121	0.986325	2.46933	0.283379	0.116163	0.368642	0.164024	0.422056	0.253969	0.4357	0.332583	0.483297	1.36974	0.548522	0.988159	0.924143	0.522065	1.09263	6.02094e-20	17	38
AQP4	1.08712	0.808777	0.973255	2.45169	0.127162	1.26785	1.03518	0.45343	1.01536	0.783706	0.154595	2.05195	1.77577	1.11351	0.444932	0.18444	0.270032	0.206112	0.0442761	0.14813	0.821538	1.00587	3.09242	0.2164	1.50497	0.264808	1.321	0.242533	1.14501	0.338276	0.988748	0.225949	0.75245	0.152594	1.14681	0.455859	0.471651	1.21334	6.02094e-20	17	38
TSPAN8	0.113508	0.723656	0.0474716	2.94017	0.312101	0.607642	0.971293	0.923311	0.915531	0.642079	0.0295953	3.39527	1.74197	0.682751	0.134145	0.0169185	0.0397296	0.0581888	0.0259762	0.0196615	1.27083	0.957514	0.34078	0.0725396	1.08752	0.110669	1.78659	0.0923123	1.73556	0.0449133	2.39095	0.790334	0.646877	0.27766	0.96668	0.941619	0.0900739	1.63263	4.6834e-07	17	38
PON1	1.01277	0.743127	0.919167	1.21414	5.4492	1.01363	0.996888	1.04466	0.892418	1.24316	0.10827	0.244012	0.801774	0.674194	0.537097	0.177433	0.161995	0.196674	0.360389	0.452476	1.1766	0.950435	0.446625	0.428356	0.0029949	0.198195	0.00103034	0.403094	0.0101879	0.16011	0.0197249	ND	1.04019	1.60428	0.999393	1.16838	0.433012	0.513706	2.98447e-08	17	38
PDZK1	0.299941	0.413679	0.116668	1.13896	2.9779	1.28042	0.930328	0.843516	0.9372	0.873688	0.894219	1.07038	0.220206	0.669355	0.459677	0.3782	1.21102	0.447345	0.440398	0.429766	1.05773	0.97299	low	0.456924	0.153876	0.669599	0.141191	0.569421	0.188631	0.47355	0.257204	ND	0.47257	1.58011	1.03771	1.0004	0.526316	0.0749317	0.00162481	17	38
LPIN1	1.01312	0.776227	0.882785	ND	ND	1.6531	0.96259	0.938584	1.02002	0.803775	0.123885	0.669534	#N/A	0.597469	0.360229	0.235274	0.298185	0.272481	0.186671	0.272546	ND	1.02468	2.49743	0.26753	0.113218	0.349108	0.145283	0.278528	0.145998	0.289435	0.197176	0.461646	0.760847	ND	0.937909	1.01346	0.333919	#N/A	6.02094e-20	17	38
ECH1	0.887945	1.13218	0.832645	0.964148	0.411742	1.12099	0.988593	0.959753	0.96615	0.924012	0.294698	1.49707	1.24024	0.791093	0.549828	0.321248	0.353334	0.436717	0.322863	0.407645	0.975827	0.97258	1.30384	0.386145	0.166185	0.455832	0.21455	0.411038	0.212173	0.491036	0.306532	0.624746	1.01205	0.474314	0.994369	0.974767	0.647829	1.75983	2.00835e-18	16	38
BCKDHB	0.7096	1.20976	0.746722	1.2721	0.354075	2.06436	0.982496	1.00201	0.95672	0.711484	0.301639	0.678336	0.681578	0.957603	0.502642	0.439819	0.3101	0.438862	0.289652	0.433227	0.926957	0.971127	2.02385	0.336599	0.468568	0.467355	0.386862	0.385659	0.357705	0.456985	0.372433	0.690508	1.26745	0.422217	0.982886	0.985629	0.689829	0.692476	9.22675e-11	16	38
SLC37A4	1.10329	1.2134	1.27894	0.687448	0.613043	2.01551	0.961507	0.944554	1.01111	0.881935	0.187155	0.784976	1.10478	0.958961	0.49778	0.306244	0.219562	0.336735	0.191537	0.296861	0.968782	1.0065	3.59673	0.325064	0.186417	0.437367	0.226133	0.311302	0.288757	0.296929	0.329402	0.644345	1.25054	0.827968	0.967684	0.953618	0.441461	1.60119	1.57571e-13	16	38
CYP2E1	1.15559	1.43548	1.08117	5.54146	0.93956	0.972322	1.09627	0.906911	0.980684	4.42585	0.179768	0.648657	1.27094	0.88821	0.702445	0.380403	0.363941	0.522662	0.166241	0.422165	1.02813	0.959329	5.47928	0.32899	0.0113412	0.283565	0.00870008	0.361678	0.011254	0.248965	0.00919922	0.416843	1.91066	0.357143	1.154	0.921595	0.234504	0.819859	9.22675e-11	16	38
CEBPB	1.19568	1.1468	1.38321	0.333469	1.42167	2.554	0.973852	1.00036	0.981185	1.3774	0.396001	3.87703	7.70641	1.18664	1.183	0.363161	0.348411	0.467146	0.931044	0.423009	1.22657	0.999824	0.121019	0.361553	0.178936	0.424237	0.26392	0.365876	0.294527	0.371009	0.333689	1.53374	1.37033	1.36074	0.968552	0.995416	0.377422	13.3235	9.22675e-11	16	38
CD36	1.49733	3.39174	2.14322	1.25393	0.37192	1.44081	1.01236	0.916492	0.943089	6.22381	0.209062	95.3069	8.60117	0.547492	0.287329	0.262828	0.30699	0.391003	0.217152	0.300643	1.87135	1.00283	0.800744	0.184045	0.403587	0.283689	0.44661	0.289794	0.805067	0.491667	1.09246	0.591422	3.4978	0.461893	1.01351	0.921942	0.415676	3.21192	0.000106778	16	38
MPZ	0.487239	0.566413	0.930837	1.52778	0.360424	0.913287	0.958235	0.931552	1.2435	4.83458	0.63731	0.374198	0.190031	1.56081	1.43919	0.659568	0.319589	0.557185	1.74926	0.431376	1.1198	1.26411	0.680233	0.410516	0.0872341	0.405463	0.110116	0.650148	0.0244329	0.387889	0.0810378	ND	0.461914	0.459364	0.95794	0.952234	0.353629	0.734199	0.00429922	16	38
MARCH6	1.224	0.906639	1.087	2.3125	0.268868	ND	1.0779	1.0951	0.983271	0.830103	0.253918	1.00746	0.30194	0.731602	0.35389	0.347164	0.39337	0.394921	0.303838	0.380488	1.06799	0.997506	1.41365	0.377362	2.00587	0.405891	1.89281	0.428418	1.04381	0.401318	1.66457	0.776241	0.819993	0.167453	1.13246	1.06728	0.425797	0.220534	1.57571e-13	16	38
PFKFB1	1.06183	1.36266	1.21357	0.964401	2.23525	3.37447	0.971644	0.885918	0.906396	2.24346	0.0156898	0.942903	1.27739	0.529407	0.0842592	0.0323086	0.0349492	0.0313888	0.0373503	0.0856736	1.08945	0.907926	low	0.0427064	0.414117	0.0751996	0.325997	0.0363042	0.344993	0.0811161	0.389322	ND	0.963292	0.573197	0.983359	0.885716	0.183106	0.696711	1.88369e-07	16	38
FGFBP1	1.93896	1.21553	1.89679	ND	ND	8.69787	0.745903	0.733635	0.950683	0.21224	0.194923	1.48986	#N/A	0.274038	0.129808	0.0834863	0.137992	0.471855	0.169665	0.0845715	1.00499	0.98982	low	0.0689387	0.357787	0.0634689	0.552841	0.117422	0.815015	0.097413	0.48673	1.29117	1.06795	ND	0.734672	0.83886	0.0686063	#N/A	1.92648e-05	16	38
PLIN4	0.304877	0.998534	0.364586	ND	ND	ND	ND	ND	0.990609	0.977316	0.0877163	4.07907	#N/A	0.347642	0.157252	0.169409	0.117962	0.240515	0.144184	0.181882	ND	1.00713	0.415362	0.114661	1.67534	0.170212	1.51462	0.20795	3.00813	0.261718	2.09793	0.819744	1.42124	ND	ND	ND	0.310201	#N/A	0.000106778	16	38
CA8	1.12723	1.10085	0.93189	ND	ND	ND	ND	ND	1.00133	1.28089	0.0801498	1.32721	#N/A	0.725166	0.577815	0.27798	0.141847	0.162119	0.362336	0.211769	ND	1.09108	0.16833	0.131395	0.176236	0.253193	0.374038	0.139942	0.374574	0.2303	0.358119	ND	1.16874	ND	ND	ND	0.383472	#N/A	2.00835e-18	16	38
ABCB4	1.09416	1.02375	0.945789	0.954967	0.910978	1.19305	1.12704	1.39675	1.01615	0.913836	0.0978461	1.2205	1.27376	0.497474	0.197878	0.176758	0.242218	0.262776	0.101778	0.235238	1.09729	1.01806	0.74718	0.229089	0.329453	0.207865	0.54137	0.269875	0.969956	0.262292	1.19557	0.55904	0.147942	1.24175	1.13509	1.28638	0.293083	0.911838	9.15675e-10	15	38
ACADM	0.982181	0.6926	0.418455	1.04821	0.147265	1.75566	0.999236	0.934555	0.981438	0.982152	0.192173	1.37123	0.841105	0.722365	0.469058	0.301796	0.292242	0.396191	0.28467	0.343275	1.02234	0.993787	1.17812	0.272546	0.452342	0.443911	0.497387	0.458133	0.556997	0.528597	0.656353	0.761763	0.779587	0.201941	0.989042	0.960754	0.696005	1.11998	2.37745e-12	15	38
ACSL1	0.554408	1.79933	0.774739	1.7286	0.565085	1.86148	0.980748	0.901193	0.970908	0.83799	0.212949	1.21714	0.841864	0.554404	0.482168	0.319421	0.405467	0.340287	0.250957	0.454661	1.04741	1.00021	1.83791	0.303936	0.256706	0.491257	0.254106	0.490059	0.403722	0.508341	0.181274	0.58215	1.84418	0.555218	0.987008	0.90034	0.503184	0.423052	6.14267e-17	15	38
CDO1	0.485756	0.438958	0.54569	1.16388	0.930109	1.14312	0.937089	0.854979	0.874406	3.91975	0.260089	1.47489	1.11975	1.01955	1.6985	0.505492	0.431603	0.529172	0.304761	0.382678	0.82573	0.926241	1.20699	0.541815	0.0874511	0.377906	0.0670974	0.464443	0.0941175	0.376281	0.115068	0.28149	0.623759	0.692283	0.952915	0.870434	0.445872	0.613904	9.15675e-10	15	38
FDFT1	0.736318	0.848648	0.708113	1.13839	0.977984	2.26193	0.992224	0.846497	1.1508	1.03897	0.236281	0.383137	0.374742	0.737861	0.429468	0.305775	0.267563	0.397054	0.296741	0.280715	0.789031	1.10545	0.525953	0.385391	0.879146	0.266939	0.805624	0.224324	0.702015	0.318071	0.736319	1.26345	0.866137	0.931634	0.992563	0.865085	0.450785	0.343287	6.14267e-17	15	38
CLU	0.676495	0.670925	0.528503	2.61301	2.58133	3.06968	1.01078	1.03233	0.987067	0.660829	0.332667	1.31029	0.461748	0.679188	0.479636	0.400147	0.508576	0.379298	0.398964	0.70554	1.00069	1.00647	0.542565	0.361565	0.0686675	0.455779	0.12533	0.493339	0.098998	0.483669	0.124713	0.919888	0.654593	1.44222	1.00337	1.06133	0.431838	1.22042	6.14267e-17	15	38
MYL2	1.01354	2.2933	0.618798	1.51228	0.110054	1.22943	0.864192	0.896023	1.04243	1.13354	0.119941	0.472184	0.984789	0.441929	0.918775	0.122106	0.168929	0.386896	0.387998	0.175327	1.24785	1.02143	0.437028	0.148289	12.1717	0.22342	0.401931	1.16856	5.76119	1.01573	0.664517	0.189015	1.30962	0.321269	0.981193	0.979382	1.44788	1.13871	0.000371954	15	38
MLLT3	0.959802	1.00523	0.803502	1.1963	0.400193	ND	1.01332	0.961153	0.963025	0.769618	0.333846	1.20302	1.41211	0.921	0.499516	0.280485	0.35548	0.3635	0.248753	0.367223	1.01802	0.98461	2.33771	0.439723	4.65355	0.365242	7.41729	0.365247	14.7016	0.391921	17.1852	1.13619	1.1023	0.3973	1.01317	0.963986	0.495289	0.164941	6.14267e-17	15	38
TNKS2	1.08798	0.923077	0.883532	0.870359	0.310689	ND	0.992688	0.971341	1.01255	1.39742	0.312615	2.19689	0.644731	0.659511	0.472841	0.309663	0.327237	0.309092	0.2596	0.345892	1.09634	1.01815	1.93756	0.440007	7.35253	0.413607	6.14296	0.401972	5.50485	0.339787	5.30527	0.442107	0.964823	0.288252	1.00348	0.99264	0.455127	0.643946	9.15675e-10	15	38
KIF1C	0.984592	1.30941	1.22538	1.6341	0.462236	1.16732	1.00659	0.977412	1.00179	0.764323	0.142272	1.52915	0.80222	0.442464	0.264795	0.1789	0.189563	0.200387	0.130138	0.192205	ND	1.03182	low	0.29908	1.31472	0.189125	0.645352	0.168635	0.724628	0.159873	0.867723	0.686531	1.71643	0.749245	1.02364	0.988818	0.271412	0.42319	9.15675e-10	15	38
SEMG1	1.07663	1.10782	0.911073	1.66234	0.486933	ND	0.767011	1.39328	1.04605	1.20912	0.145102	1.03845	0.864711	1.04545	0.332386	0.126287	0.208801	0.511424	0.237946	0.174598	1.03358	1.05201	0.147638	0.437738	0.843931	0.124187	0.741939	0.169456	1.27175	0.198025	1.03194	ND	1.53368	0.484182	0.744757	1.19725	0.1833	0.457643	0.000371954	15	38
PHKG1	1.08437	0.952628	1.01715	2.61029	0.473913	1.1539	0.88503	0.666868	0.90618	0.834461	0.0601185	1.12547	0.943845	0.702264	0.285127	0.127989	0.110836	0.185166	0.102117	0.171207	0.908338	0.877792	2.30427	0.174061	low	0.232881	low	0.20895	4.1375	0.211601	2.85091	0.324137	0.715612	0.408696	0.905157	0.822451	0.372802	0.852102	6.14267e-17	15	38
HAO2	0.632478	0.551657	0.279679	2.64945	0.162698	1.10359	0.994954	0.883375	low	1.08636	2.22047	0.452837	0.485631	0.377129	0.251825	0.348659	0.897206	1.56525	2.20106	1.0848	1.0994	low	1.67761	1.45657	0.000537798	0.483074	0.000461926	0.500942	0.0327072	1.26191	0.0446911	ND	0.621265	0.0555556	1.05641	0.716085	0.388207	0.302356	0.010499	15	38
F9	1.03474	1.64422	0.901408	1.00919	0.506088	0.9984	0.866525	low	1.03044	3.40152	0.359852	3.01801	0.604645	0.725989	0.461864	0.345067	0.436549	1.44813	0.40657	0.702014	low	1.0119	low	0.422562	0.0124522	0.302589	0.015518	0.404202	0.0329247	0.507031	0.0464559	ND	2.08132	0.428463	0.732074	1.26519	0.4981	0.485437	1.15816e-05	15	38
PHYH	0.681185	1.02717	0.649716	ND	ND	1.19992	0.997755	0.975273	0.999172	0.949155	0.246787	1.10047	#N/A	0.698153	0.492124	0.32666	0.376723	0.412912	0.296988	0.425982	0.9764	1.00488	0.896143	0.349694	0.0751619	0.425633	0.0790326	0.45224	0.12148	0.465747	0.156646	0.530032	1.20381	ND	0.98853	0.975352	0.712672	#N/A	6.14267e-17	15	38
FOLH1	1.04708	1.52241	1.29864	1.18913	0.487047	1.06825	0.965761	0.862776	low	1.43472	0.243789	1.48475	0.478667	low	1.06731	0.385651	0.431461	0.440449	2.2386	0.277825	0.708579	low	low	1.74855	0.311456	0.309366	0.144909	0.492463	0.503144	0.441665	0.0433773	ND	1.61429	0.709845	0.977018	0.896304	0.393909	0.37519	5.31851e-08	15	38
SAR1B	1.65977	1.02187	1.42662	ND	ND	1.92534	1.00056	0.974158	0.994761	1.03872	0.105108	0.974314	#N/A	0.792703	0.377807	0.173743	0.151694	0.332543	0.187217	0.183053	0.987881	0.99451	2.29573	0.165845	0.417375	0.254836	0.505441	0.219842	0.446474	0.200208	0.482235	0.654812	1.06173	ND	1.00151	0.967846	0.380585	#N/A	6.14267e-17	15	38
ADH1C	0.620238	1.13467	0.88784	ND	ND	ND	ND	ND	0.931347	1.18762	0.108341	1.15752	1.52555	0.648865	0.687243	0.333545	0.163168	0.383177	0.11372	0.255934	ND	0.975443	1.24623	0.343524	0.0208266	0.311143	0.0108041	0.15501	0.0175241	0.223512	0.0223899	ND	1.34112	ND	ND	ND	0.367179	1.81379	2.37745e-12	15	38
ADIG	1.07048	1.22135	1.00057	ND	ND	ND	ND	ND	0.894515	10.6711	0.324935	0.96435	#N/A	0.784278	0.478519	0.470153	0.350135	0.573251	0.367618	0.546908	ND	0.936338	0.651901	0.386691	0.128598	0.355177	0.397571	0.461284	0.437843	0.371967	0.218001	0.470637	1.18497	ND	ND	ND	0.417951	#N/A	5.31851e-08	15	38
CA14	0.762544	1.25492	0.807503	ND	ND	ND	ND	ND	0.962996	0.620063	0.136226	0.943897	#N/A	0.55203	0.222642	0.177522	0.229927	0.275622	0.233488	0.285624	ND	0.973164	low	0.23821	0.358481	0.328434	0.281839	0.362023	0.325157	0.353851	0.303502	ND	1.54014	ND	ND	ND	0.500363	#N/A	9.15675e-10	15	38
ME1	1.03735	1.41823	0.873344	1.44308	0.763479	1.40674	0.988987	0.855631	1.03301	0.869323	0.220657	1.07829	0.718404	0.739344	0.293293	0.185223	0.267332	0.261628	0.212889	0.269945	0.82009	1.03859	0.814474	0.29358	1.04194	0.270018	0.647114	0.277739	0.576457	0.250312	0.611613	0.370485	1.57232	0.282379	0.979262	0.847436	0.32579	0.500503	1.71835e-15	14	38
MYOC	0.296204	0.487983	0.669878	0.973063	0.0925666	0.78193	1.01161	0.907376	1.0037	1.29847	0.112178	0.637291	0.557295	0.871681	0.39099	0.391206	0.292614	0.370258	0.185455	0.297245	0.987198	1.01799	1.18516	0.39719	1.26438	0.367855	0.571613	0.431148	0.923951	0.510302	0.873754	0.753573	0.651243	0.0917251	1.00995	0.942814	0.78551	1.17369	3.5772e-07	14	38
PEX11A	0.94031	1.21755	0.519115	1.62342	1.26898	1.69054	0.980663	1.01598	1.01019	0.856962	0.221703	0.889688	1.09033	0.75709	0.448267	0.316261	0.300864	0.493952	0.416166	0.508928	0.964764	1.03142	0.974546	0.377001	0.129654	0.325075	0.0885481	0.432503	0.0932931	0.455866	0.108012	0.563167	0.897467	1.77091	0.992712	1.0133	0.544532	0.982967	1.71835e-15	14	38
PHKA1	1.56538	1.32029	1.05462	1.73298	0.281536	1.1386	0.938728	0.73259	1.00073	0.736349	0.080375	0.9901	1.07035	0.73592	0.227157	0.17994	0.156167	0.264909	0.148147	0.226516	1.07613	0.991411	1.32229	0.157393	0.900038	0.264347	0.643984	0.209966	0.568729	0.197012	0.609648	0.819769	1.36691	0.353418	0.903152	0.839846	0.368145	1.18038	1.71835e-15	14	38
VLDLR	1.36024	0.642722	1.84405	0.723784	0.328031	1.32502	1.04741	0.999928	1.04512	0.739699	0.142491	1.02073	0.733295	1.05392	0.634804	0.228237	0.293402	0.384371	0.317536	0.292254	0.990679	1.01541	1.81881	0.310771	1.25998	0.297821	0.57379	0.387619	1.16963	0.419657	0.733419	0.489675	0.558853	0.64263	1.01488	0.964294	0.496163	0.421901	8.3185e-09	14	38
AGT	1.26053	1.44867	1.13612	2.15056	0.520325	1.12744	0.914421	0.842967	0.998925	0.133403	0.110638	1.30464	0.330515	1.22315	0.752822	0.330253	0.390205	0.430772	0.171247	0.622582	0.657038	1.00702	0.847446	0.673423	0.0526455	0.71187	0.0349826	0.434344	0.114647	0.40286	0.206648	0.196808	1.61633	0.617886	0.907824	0.837193	0.701869	0.824578	8.3185e-09	14	38
NDRG2	1.0155	1.2452	0.756843	1.18585	0.412392	0.695642	1.02143	0.943272	0.993116	0.777461	0.130894	0.963697	0.653782	0.851901	0.518742	0.276219	0.332623	0.432862	0.221557	0.391939	0.831207	0.982127	2.02308	0.341293	0.080337	0.507427	0.066111	0.503542	0.0803914	0.474958	0.0687564	0.505441	1.7601	0.211191	1.02093	0.969889	0.691937	0.766282	3.28215e-11	14	38
CCL11	4.7944	1.06679	5.43218	0.929453	0.121655	1.33523	0.895979	1.11838	1.04148	2.84866	0.41254	1.50331	1.20557	0.775902	0.656178	0.331274	0.280212	0.410841	0.349838	0.371584	1.17647	1.04184	1.1359	0.228564	0.458835	0.440723	0.587152	0.427701	0.883158	0.445186	0.330779	0.893617	1.2692	0.182482	0.845415	1.10609	0.519429	0.520579	5.80095e-06	14	38
SDHA	0.84722	1.06876	0.868447	1.08701	0.356827	1.69315	0.975224	0.990817	1.04979	0.908516	0.200494	0.878349	0.619961	0.642732	0.452562	0.276179	0.313774	0.34884	0.275137	0.346059	0.935436	1.05208	1.60603	0.272559	2.33583	0.442541	2.7131	0.46411	2.25395	0.412606	2.45447	0.537274	1.03394	0.396922	0.979617	0.9953	0.593399	0.49622	3.5772e-07	14	38
TUBA4A	0.662719	1.07411	0.85807	2.1801	0.181839	ND	0.990691	1.00093	1.00001	0.915059	0.255812	0.647756	0.433946	0.981154	0.527602	0.276033	0.45395	0.456038	0.208356	0.436337	0.776061	0.99443	0.884495	0.302958	0.405719	0.35929	1.17854	0.502301	1.15053	0.384133	1.12876	0.599988	1.06796	0.0781358	0.985293	0.972193	0.50035	0.424416	1.71835e-15	14	38
MS4A2	1.10676	0.761835	0.657866	0.808905	0.247649	1.60657	0.907141	0.746427	1.01157	0.903995	0.386626	0.557615	0.734736	2.07491	2.09551	0.257744	0.299917	0.44869	0.356056	0.113733	1.00962	1.02317	1.18845	0.242119	0.729057	0.189675	1.55469	0.136081	1.79835	0.327536	2.1119	ND	0.80666	0.360502	0.977631	0.789457	0.0962637	0.279983	0.000287548	14	38
MGST3	0.927528	0.935616	0.880032	0.982014	0.192603	ND	0.971759	0.914592	0.949456	1.24143	0.185583	0.778115	0.493118	0.928571	0.664286	0.283942	0.283805	0.340432	0.236636	0.314714	0.777654	0.970498	2.86175	0.399924	1.62692	0.371895	3.26958	0.327845	9.72978	0.277671	12.3869	0.546031	0.831247	0.32965	0.986054	0.931488	0.377	0.56311	3.28215e-11	14	38
AKAP4	1.00544	0.479624	1.03102	0.639932	0.862069	1.11274	0.825173	0.745493	1.0583	low	0.204563	1.73613	0.102909	1.12239	1.75075	0.185191	0.235208	0.244614	0.161874	0.522969	1.02463	1.03474	6.24044	0.209049	1.76724	0.340964	1.28835	0.719908	1.44935	0.461344	1.03942	ND	0.34107	0.117241	0.991162	0.748002	0.0932021	0.126044	0.047441	14	38
KLKB1	0.90022	0.591036	0.866094	1.18125	0.918149	1.14429	0.683049	0.734491	1.03749	1.55041	0.205259	1.45644	0.492714	0.598802	0.601796	0.807239	0.315738	0.473443	1.0568	0.480235	low	1.02986	2.62305	0.476328	0.0192508	0.505294	0.0332148	0.229877	0.0854261	0.347422	0.134411	ND	0.623981	0.736655	0.665167	1.05976	0.313889	0.254469	5.80095e-06	14	38
S1PR1	1.67016	1.9511	1.39616	0.995772	0.276471	ND	1.13333	1.14957	1.07209	1.00868	0.561263	1.13847	0.465964	0.453237	0.410072	0.460166	0.453476	0.545027	0.649124	0.55671	0.864489	1.05072	low	0.424772	0.306868	0.625471	0.31275	0.506792	0.385125	0.547345	0.333778	0.469617	2.10499	0.403922	1.21071	1.10653	0.594309	0.241784	5.80095e-06	14	38
P2RY2	1.77275	1.22307	1.50912	3.09468	0.692747	4.30602	0.955047	0.867253	1.06873	1.91882	0.103377	4.15382	1.331	0.660693	0.372221	0.157418	0.102962	0.338599	0.18949	0.273599	1.10649	1.05426	low	0.156208	0.616144	0.303324	0.337562	0.333437	0.335504	0.295004	0.487017	ND	1.29109	0.72754	0.939403	0.873871	0.60889	1.67271	1.71835e-15	14	38
CHPT1	1.19733	1.51656	0.965082	ND	ND	1.50706	0.990504	0.901312	0.996128	0.849192	0.17386	1.45481	#N/A	0.945749	0.544073	0.327503	0.317908	0.302239	0.217592	0.356094	0.896809	0.995947	1.77657	0.249099	0.590773	0.465104	0.359815	0.399981	0.495703	0.333983	0.496799	0.294826	1.81768	ND	0.982663	0.904019	0.630138	#N/A	3.28215e-11	14	38
HSDL2	0.75442	1.10447	0.789684	ND	ND	ND	0.98353	0.963514	0.938681	0.976259	0.278926	1.08065	#N/A	1.07725	0.766968	0.343089	0.384323	0.474592	0.283672	0.47901	1.07244	0.97166	1.33032	0.417215	0.214455	0.35151	0.316616	0.433329	0.386574	0.486834	0.490613	0.813386	1.29168	ND	0.978412	0.957391	0.670151	#N/A	1.71835e-15	14	38
ZBTB16	0.220916	0.384311	0.420752	ND	ND	1.20872	0.744383	0.656594	0.975655	0.756241	0.251042	2.18303	#N/A	0.309659	0.3125	0.275736	0.454352	0.603759	0.373658	0.524716	ND	1.0598	2.12398	0.43733	2.08742	0.16482	1.27741	0.433899	0.513318	0.23665	0.548596	1.73693	0.501614	ND	0.820842	0.735781	0.423761	#N/A	3.5772e-07	14	38
ADSSL1	0.997207	0.958347	1.08037	ND	ND	ND	0.840338	0.718881	0.992269	0.729263	0.138768	1.27668	#N/A	0.806568	0.378746	0.195006	0.231649	0.247521	0.163323	0.227409	ND	0.987569	1.10155	0.199737	0.625078	0.248082	0.33756	0.251281	0.575728	0.251018	0.565969	0.415365	1.10803	ND	0.880423	0.895005	0.350125	#N/A	1.71835e-15	14	38
RHPN2	0.282114	0.980337	0.444918	ND	ND	ND	1.032	0.929125	0.910339	0.372587	0.498832	1.46317	#N/A	0.532544	0.368343	0.135074	0.354216	0.11805	0.493183	0.115499	0.693668	0.969572	1.4372	0.199638	0.740183	0.309844	0.843225	0.112843	0.552422	0.314028	0.92866	ND	0.946599	ND	0.984391	0.894636	0.514969	#N/A	3.5772e-07	14	38
ABCD2	0.864978	0.651138	low	ND	ND	1.04819	0.916933	0.887511	1.15085	3.75835	0.324978	0.999402	#N/A	0.716323	0.590432	0.212941	0.189042	0.36906	0.246131	0.444076	0.557838	1.1165	0.350377	0.169595	0.375692	0.448218	0.416601	0.509021	0.379134	0.348156	0.326074	ND	0.589377	ND	0.931346	0.866299	0.781674	#N/A	1.71835e-15	14	38
PTP4A3	0.96907	0.735784	1.24922	ND	ND	ND	0.983461	0.968492	0.993917	1.12993	0.137712	1.32583	#N/A	0.395698	0.151749	0.167092	0.184376	0.239452	0.188394	0.24167	0.834732	1.04544	low	0.191437	1.49944	0.223806	1.70223	0.261394	5.36727	0.286018	6.76321	0.416239	0.742249	ND	0.992333	0.951969	0.432749	#N/A	1.71835e-15	14	38
Gdap10	ND	ND	ND	ND	ND	ND	ND	ND	1.03746	1.7912	0.191821	1.28554	#N/A	0.835565	0.472098	0.283707	0.336842	0.352533	0.441434	0.318013	ND	0.858157	0.50642	0.724847	0.707549	0.420888	0.315968	0.33787	0.231632	0.362444	0.245618	0.700886	ND	ND	ND	ND	0.420671	#N/A	1.71835e-15	14	38
ECHS1	0.89795	1.47006	1.14031	0.793374	0.379584	1.83877	0.990765	0.951382	0.967658	1.24881	0.301432	1.42929	0.615162	0.783147	0.561781	0.464815	0.419713	0.453817	0.572567	0.511538	0.938313	0.969401	1.34302	0.270568	0.336382	0.522864	0.357124	0.413977	0.346023	0.44699	0.39053	0.53152	1.58541	0.545708	0.983721	0.960907	0.497062	0.846153	4.38318e-14	13	38
GNPAT	0.83779	1.01178	0.702452	0.767296	0.451862	1.86219	0.980559	0.941732	1.03566	1.00822	0.309115	0.767754	0.860464	0.705515	0.563123	0.407469	0.401472	0.367871	0.378566	0.391001	0.926413	1.03002	1.45224	0.384112	1.43113	0.439355	1.54286	0.365634	1.44723	0.445011	1.51235	0.593674	1.00192	0.267919	0.979376	0.952661	0.46511	0.566278	4.38318e-14	13	38
NR4A1	0.864302	0.760045	1.07524	0.55471	0.355857	1.56527	0.968808	0.969831	1.08671	0.608631	0.171111	0.886998	1.19171	0.855136	0.551491	0.153315	0.18291	0.366227	0.238189	0.257688	1.15433	1.05257	0.389837	0.270705	1.3964	0.323411	1.16662	0.476096	0.842051	0.279307	0.880592	0.741388	0.80521	0.591611	0.992986	0.991942	0.39912	1.9422	4.13372e-10	13	38
PPARA	1.23419	1.06456	1.25434	0.876877	0.280458	1.15801	0.987517	0.824637	1.07515	0.636772	0.378088	1.43743	0.512515	0.75408	0.649526	0.254747	0.265331	0.43265	0.261563	0.355253	0.999438	1.09748	1.40114	0.392609	0.609325	0.349416	0.676064	0.356617	0.777926	0.444423	0.720129	0.88446	1.53397	0.73462	0.976716	0.840103	0.387996	0.370861	6.89805e-08	13	38
AK1	1.5226	1.07903	1.30644	1.31987	0.296353	1.4342	0.978648	0.83288	1.02608	0.935634	0.260069	0.471155	1.08788	0.87342	0.616354	0.350822	0.332904	0.438953	0.376149	0.391223	0.930517	1.01527	3.33501	0.446941	3.51917	0.441072	1.40288	0.460484	1.38612	0.41841	0.794453	0.393041	0.994002	0.647525	0.978637	0.837933	0.599187	1.37479	4.38318e-14	13	38
FXYD1	0.525224	0.249126	0.440084	1.86641	0.38817	0.847924	1.04628	0.946849	1.0348	0.832212	0.32658	2.01901	1.62387	1.02342	0.747351	0.439861	0.478058	0.651878	0.455434	0.516861	0.99838	1.01332	2.43993	0.544582	0.0677316	0.586786	0.0553017	0.592372	0.205807	0.649113	0.204665	0.494631	0.297601	0.506752	1.03847	0.96253	0.747635	1.99488	4.38318e-14	13	38
CACNA2D1	1.05405	1.43389	1.1705	1.3037	0.674923	0.770274	1.1039	0.98261	1.00407	1.7893	0.189668	1.10408	0.382921	1.30089	1.03682	0.368895	0.454961	0.425449	0.214489	0.422103	0.89641	1.01181	4.63106	0.461432	3.05769	0.49286	2.0202	0.356601	1.97703	0.356829	1.32009	2.39852	1.81296	0.389117	1.09916	1.00089	0.570042	0.303176	6.89805e-08	13	38
CSDA	1.02472	1.19657	1.38826	0.871676	0.37614	1.84485	0.990489	0.99947	1.03654	1.11614	0.196922	1.60557	1.26479	1.08586	0.542726	0.229705	0.282831	0.378882	0.21864	0.314839	1.10709	1.02824	0.883327	0.246427	13.8214	0.331416	19.309	0.281039	24.1966	0.23939	25.3776	0.752271	1.33797	0.245155	1.0058	1.00321	0.305381	1.33793	4.13372e-10	13	38
ENPP2	2.28499	1.5514	1.37051	1.11083	2.89282	0.609917	1.01354	0.983399	0.996429	0.63082	0.205128	0.231216	0.43479	0.449811	0.684796	0.449336	0.715778	0.497614	1.30474	0.687807	0.796301	0.975881	2.63821	0.527648	0.370933	0.713409	0.265526	0.3283	0.423408	0.833975	0.413033	1.0599	1.51352	3.30225	0.988081	1.03009	0.286979	0.498693	0.000202487	13	38
PPP3CB	1.26736	1.0371	1.28226	0.650696	0.496743	1.96063	0.970749	0.950155	1.05654	1.23709	0.277358	0.565186	1.80489	0.708323	0.524865	0.276195	0.356891	0.299153	0.291646	0.360229	0.911071	1.01858	2.14339	0.389691	3.11179	0.381152	3.08875	0.340144	3.41316	0.30317	3.70675	0.921527	1.06562	0.34086	0.962165	0.951754	0.379511	1.08576	4.38318e-14	13	38
SERBP1	1.16508	1.54992	1.42376	1.17712	0.813404	3.64806	0.996443	1.02454	0.974514	1.14057	0.262669	0.961097	1.02428	0.474467	0.406831	0.378468	0.298171	0.481937	0.450465	0.333064	1.04406	0.992692	0.407164	0.1313	3.72317	0.35388	4.6083	0.506198	4.32428	0.432278	4.40366	1.20319	1.45095	0.881569	0.986924	1.016	0.401102	0.555791	4.13372e-10	13	38
EPHX1	0.697933	0.503423	0.892045	0.963531	0.365027	1.54973	0.955573	0.921653	1.02286	0.756153	0.169114	1.557	0.935896	0.752368	0.815968	0.644911	0.205739	0.416619	0.143844	0.554212	1.14922	1.01764	low	0.535429	0.0323726	0.379781	0.0338458	0.275996	0.0510317	0.408553	0.0599589	0.689957	0.682274	0.380736	0.94479	0.919882	0.754955	1.24726	2.81687e-05	13	38
FGF1	1.16364	1.1747	1.13315	1.16371	0.658358	1.30527	0.976407	0.828504	0.967523	0.516625	0.309355	0.854704	0.611205	0.588158	0.530921	0.215891	0.235446	0.306759	0.158492	0.248191	0.892142	1.00904	0.115262	0.0874701	0.561077	0.349865	0.496684	0.426387	0.641883	0.41147	0.649475	ND	1.29638	0.697035	0.974014	0.823824	0.430644	0.541103	4.38318e-14	13	38
GRIK1	0.926452	1.12632	0.951791	0.951624	0.111801	1.28673	0.888838	0.923741	1.07567	1.08564	0.280566	0.557828	0.841757	0.471074	0.38843	0.302593	0.658362	0.292074	0.807425	0.364158	0.867494	1.05073	1.88758	0.496994	0.558647	0.453612	0.551964	0.184728	0.510194	0.39511	0.415951	ND	0.786596	0.944099	0.894683	0.920399	0.290869	0.511369	2.19762e-06	13	38
RAPGEF4	0.214252	0.875419	0.25181	0.651707	0.542565	1.68553	0.902459	0.83899	0.898015	0.203309	0.427893	0.753909	0.266443	0.976834	0.833977	0.166464	0.592506	0.751625	0.411734	1.37401	0.615251	0.95584	0.871767	1.76321	0.0784797	0.641081	0.11657	0.564384	0.0955042	0.414059	0.138024	ND	0.849153	0.557321	0.889229	0.732423	1.94119	0.135727	2.81687e-05	13	38
SLC6A12	1.08062	1.53948	1.01436	0.779746	0.603321	1.5051	1.18584	1.22561	0.999344	0.262451	0.362559	3.32311	1.77363	0.804265	0.644326	0.272221	0.280724	0.555232	0.604442	0.435553	1.07912	1.0218	0.759761	0.397288	0.112792	0.565224	0.0938498	0.49427	0.0561823	0.473215	0.0935878	ND	1.09287	0.375923	1.28014	1.19227	0.866887	1.35618	6.89805e-08	13	38
DBP	1.19225	1.13211	0.941678	0.875385	4.23288	0.654992	0.906347	0.892018	1.40579	1.23362	0.167306	1.26997	0.522194	0.815798	0.804077	0.251006	0.0994033	0.291776	0.301435	0.440818	0.94687	1.36779	#N/A	0.409618	0.561434	0.397908	0.302117	0.231455	0.402899	0.399789	0.387418	3.86898	1.36998	4.27702	0.847408	0.863985	0.564494	0.94846	4.38318e-14	13	38
MLF1	0.811168	0.855138	0.685079	2.29159	0.58018	ND	0.942267	0.744768	0.980106	2.05106	0.0457042	1.06961	0.79896	0.906761	0.509083	0.095752	0.134986	0.239073	0.12377	0.249667	0.957701	0.986456	3.07072	0.149891	1.93285	0.318495	1.20622	0.268445	1.71504	0.298592	1.17083	0.436446	0.770034	0.589189	0.923038	0.860356	0.484808	0.327566	4.38318e-14	13	38
PPP1R1A	0.552654	0.798326	0.994628	1.40169	0.096764	0.629929	0.979526	0.820502	0.982932	0.266326	0.324381	1.14027	0.583357	0.755607	0.558645	0.377482	0.407581	0.349571	0.247897	0.324184	0.944113	0.999083	0.701836	0.293436	85.1998	0.172253	51.0089	0.637087	46.4591	0.294919	32.5132	ND	1.14396	0.177453	0.990457	0.872534	0.366839	1.17166	0.00349156	13	38
SLC32A1	1.02117	1.23183	0.931548	0.568715	0.648475	1.98822	1.03021	1.0491	1.04218	1.04708	0.360125	0.869083	0.488922	0.836957	0.595109	0.242548	0.352493	0.472952	1.72937	0.417725	0.492333	1.02844	low	0.300409	0.93601	0.329157	0.996333	0.446519	1.15495	0.322836	1.04257	ND	1.6389	1.38042	1.09862	1.10552	0.233906	0.40436	2.81687e-05	13	38
DNASE1L3	1.01725	0.81696	0.968693	0.96789	0.415094	2.54316	1.11219	1.00947	1.10848	1.18329	0.358327	0.715139	0.841052	1.63695	0.68797	0.40173	0.927283	0.247844	0.206226	0.485036	1.3593	1.12551	low	0.444701	0.0198604	0.253563	0.0252943	0.571776	0.0369954	0.295787	0.0991595	ND	0.772517	0.514151	1.10119	0.995214	0.711517	0.681111	0.000202487	13	38
GC	1.06141	0.432855	0.891937	2.88368	0.842893	1.23639	0.831577	1.00292	1.04095	1.51347	0.947698	0.481335	1.77013	0.600629	0.221698	0.554912	0.525977	0.302484	0.434764	0.465438	1.13991	1.02474	low	0.656315	0.00284943	0.636091	0.0162596	0.15731	0.0687485	0.155257	0.142699	ND	0.572509	0.723192	0.566754	1.37762	0.220205	0.962801	0.000974578	13	38
KCNC1	0.967926	1.02366	0.964966	0.973558	0.248785	1.14068	0.857421	0.800892	0.976712	1.07108	0.406271	0.743456	0.323188	0.739737	0.627421	0.395728	0.83125	0.492863	0.239043	0.273255	0.56036	0.996526	low	0.416694	0.774344	0.340821	1.15496	0.287308	2.85566	0.535435	3.38738	ND	1.47576	0.441205	0.920804	0.886246	0.393582	0.297998	2.81687e-05	13	38
SLC27A2	0.371536	0.513845	0.320487	1.05908	0.392857	0.99968	1.22183	2.20442	1.02211	0.796342	1.56195	0.639833	0.836529	0.432584	0.429775	0.471728	0.818824	0.402869	0.706539	0.418412	0.789515	1.03446	low	0.856729	0.0388555	0.57511	0.0958778	1.52646	0.173984	0.592134	0.253975	ND	0.471758	1.07804	1.11584	2.3532	0.558663	0.602391	0.147629	13	38
CD24	5.05826	1.12555	2.99216	6.1973	0.570143	4.19917	0.998071	0.949228	0.999583	1.15347	0.161634	1.09817	#N/A	0.888246	0.566153	0.194583	0.232743	0.326416	0.303802	0.260532	0.877266	1.00202	0.218137	0.138376	77.4287	0.320265	90.4249	0.330648	145.07	0.335843	148.933	ND	1.11341	0.366245	0.988979	0.8927	0.416332	#N/A	4.13372e-10	13	38
CD40LG	1.06195	1.05959	0.910116	1.00274	0.865385	1.00177	low	1.18144	1.02537	1.29872	0.282715	0.397654	2.42087	1.84416	2.16234	0.147607	0.230135	0.221697	0.337534	0.17324	1.0058	1.0268	low	0.334125	0.457459	0.0802865	2.92795	0.116052	1.66018	0.270489	1.14629	ND	1.00865	0.745192	low	1.0904	0.145769	1.07394	2.81687e-05	13	38
UBE2B	1.1528	1.23449	1.1478	0.934526	0.632493	1.18484	ND	ND	1.07789	1.35321	0.159593	1.14289	2.09892	0.650395	0.32076	0.216206	0.236004	0.304043	0.20532	0.271163	1.07302	0.972461	1.44526	0.252367	2.77506	0.318091	1.10513	0.323303	0.857771	0.322761	2.47957	0.681278	1.41626	0.353412	ND	ND	0.429747	1.19637	4.38318e-14	13	38
GADD45G	1.04889	0.693656	1.08793	ND	ND	1.82782	1.12526	0.995734	0.926892	0.8432	0.234629	1.73473	#N/A	0.877911	0.786026	0.202593	0.224233	0.272962	0.270949	0.258805	1.12102	0.898466	0.365294	0.260377	0.407434	0.232513	0.636713	0.262184	0.65034	0.21339	0.627442	1.21159	0.834937	ND	1.10662	0.960584	0.330397	#N/A	4.13372e-10	13	38
EGLN1	1.6881	1.05389	1.71821	ND	ND	2.56467	0.982798	0.961048	1.04877	0.959564	0.174533	1.80395	#N/A	0.439548	0.199026	0.256246	0.233366	0.265377	0.213301	0.275687	1.05146	1.05173	0.84163	0.196769	2.50375	0.270197	1.68161	0.324087	1.42539	0.322611	1.4366	0.73572	1.12063	ND	0.986639	0.968155	0.428445	#N/A	4.38318e-14	13	38

## Sheet: remodelling
Species	Homo sapiens	Homo sapiens	Rattus norvegicus	Rattus norvegicus	Rattus norvegicus	Mus musculus	Mus musculus	Mus musculus	Mus musculus	Mus musculus	Rattus norvegicus	Mus musculus	Rattus norvegicus	Mus musculus	Mus musculus	Rattus norvegicus	Mus musculus	Mus musculus	Rattus norvegicus	Rattus norvegicus	Mus musculus	Mus musculus	Mus musculus	Mus musculus	Rattus norvegicus	Mus musculus	Rattus norvegicus	Mus musculus	Mus musculus	Rattus norvegicus	Mus musculus
tissue	skin	airway epithelium	femoral bone	dorsal root ganglia	sciatic nerve	skeletal muscle	spinal cord	liver	skeletal muscle	liver	spinal cord	skeletal muscle	brain	optic nerve	spinal cord	femoral bone	spinal cord	spinal cord	retina	spinal cord	skeletal muscle	heart	heart	skeletal muscle	femoral bone	spinal cord	spinal cord	heart	heart	spinal cord	optic nerve
series ID	GSE460	GSE5372	GSE1371	GSE30165	GSE30165	GSE469	GSE464	GSE6998	GSE469	GSE6998	GSE29488	GSE469	GSE29488	GSE40857	GSE46695	GSE1371	GSE5296	GSE464	GSE1001	GSE29488	GSE469	GSE4710	GSE4710	GSE469	GSE1371	GSE46695	GSE29488	GSE4710	GSE4710	GSE29488	GSE40857
time PI	336	336	336	336	336	336	336	346	384	394	480	480	504	504	504	672	672	672	720	720	720	720	720	960	1008	1008	1440	1440	1440	2160	2160
notes		non-smoker	adult													adult						MRL	C57BL/6		adult			MRL	C57BL/6			p-value	FC>=2.0	all experiments
MMP12	2.76508	1.97559	4.91147	1.62491	5.05352	61.8128	10.3214	6.94982	8.7441	6.9681	2.45708	6.06361	2.32042	13.0905	1.23827	2.2598	44.6455	8.35222	1.82459	2.31267	10.1539	4.97368	0.384906	11.449	8.50508	2.69637	2.46185	1.30263	2.84906	2.21594	5.95544	3.0066e-21	25	31
POSTN	3.94393	1.46068	4.04974	0.916508	1.06604	18.8238	7.174	3.44592	9.18256	3.16858	2.23634	7.8132	2.69156	1.73329	2.37166	1.33703	4.92095	1.8571	1.85766	2.19321	5.44689	14.2586	4.61672	1.89522	1.74681	3.8627	1.93502	12.677	7.46706	1.73548	1.66762	1.29314e-19	19	31
CCL2	0.791131	5.88011	4.51195	1.02603	1.1386	14.3683	3.27816	0.875443	4.82381	0.827238	2.00916	4.97267	14.9412	3.72247	2.22977	2.24258	10.3762	2.89328	0.358582	1.88424	2.96288	1.49344	4.88796	2.35911	3.09269	0.424437	1.83192	1.04768	3.39496	1.90255	3.51162	6.59891e-14	19	31
COL3A1	1.37091	20.6031	3.20564	0.985748	0.996243	11.9773	4.1532	5.86409	8.10572	4.4997	1.44963	5.56657	4.97327	1.34259	0.0589522	2.40885	2.78799	2.97519	0.659967	1.46146	4.26138	2.9719	3.69316	1.59819	2.80504	0.150232	1.42563	2.59378	3.0176	1.3881	1.10471	3.34761e-18	18	31
MMP2	ND	2.52694	3.37196	1.02189	1.04412	3.41394	4.00495	8.7152	2.81067	5.04874	1.71097	2.86419	2.91857	1.93748	0.087719	2.28388	1.62591	3.10139	2.63365	1.73659	3.20294	1.8541	3.55543	5.18845	1.85069	0.0435971	1.63509	2.53786	3.16908	1.58627	2.04691	8.35719e-13	18	31
CD44	3.69056	5.73862	1.81155	1.039	0.959755	16.6167	3.95836	15.7571	12.8335	17.0342	1.26598	12.923	3.93121	1.24206	0.918213	1.68757	7.19004	2.66396	1.11866	1.30699	12.0202	16.2581	1.88235	7.21615	2.01079	1.15894	1.25648	16.1935	10	1.22021	1.08101	6.60402e-09	17	31
LOX	0.930386	1.21882	25.8173	0.967711	0.951686	5.19821	2.95818	5.38132	3.26605	4.32382	1.91454	2.3941	6.89696	1.65008	1.01426	5.73171	1.50531	1.3383	2.41878	1.71754	2.34633	10.28	3.03066	1.71838	4.82174	4.94046	1.68368	12.96	4.03956	1.68368	1.55678	7.9782e-17	17	31
PTPRC	1.13849	3.14184	7.81333	1.13009	1.19407	6.17903	11.7544	0.691859	2.52203	0.792801	1.45328	3.6317	10.4043	2.26728	4.99022	5.49333	8.57632	2.60457	0.779264	1.4915	1.70238	2.67302	1.19728	1.52626	0.64	8.40612	1.4557	2.66894	2.26919	1.39502	2.19018	7.9782e-17	17	31
LUM	1.32636	6.64733	2.46482	1.01172	1.03226	4.49327	4.59953	2.9513	2.75546	2.67204	1.36293	2.93156	2.13044	1.20303	0.1284	1.25215	2.39768	1.82979	3.5808	1.37841	2.55579	2.23069	1.44004	1.38244	2.42575	6.85163	1.38681	2.55634	2.31466	1.35755	1.43423	7.9782e-17	17	31
CTSC	2.129	0.788784	3.35689	1.02305	1.03798	5.4366	16.6906	0.426888	2.36378	0.41871	1.39351	4.93215	6.11151	1.49472	3.11424	2.04403	5.85506	9.7496	1.28414	1.44301	2.70734	1.9419	1.57645	3.57345	2.46697	3.38436	1.41223	2.18928	2.14669	1.37313	1.41408	7.9782e-17	17	31
LGALS3	1.69351	1.25559	2.95847	1.01128	1.03782	13.6485	9.71015	2.99084	1.94994	3.02678	1.24083	2.13713	33.8548	0.897933	0.142876	1.7594	45.5438	10.8702	3.46961	1.23013	2.96109	3.8	7.85778	2.11048	2.51006	0.260008	1.23075	6.75156	6.52545	1.24786	0.964866	7.9782e-17	17	31
FABP5	2.66378	2.26097	5.8481	1.02064	0.989675	2.91049	2.38269	5.27766	1.62759	5.27547	1.06075	2.5908	3.09627	1.06697	0.914404	2.58728	1.39628	3.36894	2.00048	1.00935	1.48338	1.21241	0.970908	2.40508	3.32378	3.68736	1.00907	1.75936	2.27812	1.03848	0.538281	1.74744e-15	16	31
TIMP1	2.94754	0.60932	11.1835	1.03791	1.04085	3.07791	8.56235	1.72259	1.5302	1.41056	1.54575	1.32512	67.405	2.82276	1.25232	6.59472	16.5073	7.07927	2.6227	1.45667	1.11181	11.3448	3.51529	1.06033	9.73204	2.08549	1.41556	7.57958	2.78823	1.44538	1.41831	1.74744e-15	16	31
FSTL1	1.5964	1.13393	8.25918	0.923465	1.01205	4.03843	2.32952	35.8954	2.66213	13.9391	1.41867	2.15719	1.59634	1.21834	0.00668862	5.4015	1.3409	2.17787	2.33353	1.46514	1.96835	6.88677	2.54865	2.09348	4.98495	5.36975e-05	1.377	7.21071	4.608	1.34856	1.3548	1.74744e-15	16	31
ANPEP	1.36399	1.85232	12.0669	0.986605	1.04095	3.66864	28.1676	0.631016	2.29817	0.429114	1.5781	1.31885	7.75139	2.08371	0.0272001	8.53189	7.80217	22.8061	0.489161	1.64189	2.80235	4.60795	5.755	2.63375	11.3447	0.251614	1.5771	4.81818	4.165	1.51984	1.53428	1.74744e-15	16	31
APOE	0.984479	6.17927	9.43837	0.998894	1.05781	2.35187	2.08245	0.332633	2.58521	0.344367	1.05142	2.27457	0.981568	0.744277	3.32266e-07	4.707	2.04372	3.28698	2.70869	1.04924	2.1265	2.64159	2.53693	1.45139	5.17211	0.10947	1.04802	3.52437	2.64321	1.0553	0.813563	1.74744e-15	16	31
C1QB	1.56764	3.68768	24.9947	0.988841	0.978268	4.46656	13.067	1.13034	2.34087	0.952134	1.19546	1.90027	6.05765	1.3517	0.85504	17.5688	11.5088	8.22997	35.8975	1.16744	2.02828	2.21978	1.57801	1.59255	18.0397	0.899323	1.14118	2.18382	3.18534	1.20326	1.01195	3.51006e-14	15	31
CYP1B1	0.73355	0.753353	4.80407	1.01344	1.06362	5.18667	15.2391	0.632653	3.39598	1.00443	1.69632	5.69233	13.6503	2.25404	0.171495	4.65712	6.85359	6.06497	1.73854	1.70261	3.64229	1.35478	2.45611	1.11255	3.85397	0.666495	1.69536	2.67188	1.4448	1.6175	2.15454	3.51006e-14	15	31
COL1A2	0.770771	39.1157	1.61793	0.969282	0.986488	2.37666	3.09639	6.4712	2.22021	5.69869	1.49819	2.4118	2.0016	1.19076	0.0112753	1.77658	1.86868	2.39221	3.5114	1.49023	1.76615	6.85558	6.82503	1.10342	2.07379	0.287161	1.44247	6.43282	4.50425	1.40666	1.04081	3.51006e-14	15	31
CTSK	0.719626	1.47802	15.0438	0.976688	1.03793	5.11359	20.9216	0.954198	2.77333	0.914918	1.6847	2.52248	2.57728	1.55463	0.0316712	14.0004	1.21502	13.4152	1.05081	1.69256	2.57089	2.42559	4.94862	2.25138	16.9289	0.141459	1.63107	2.59431	4.25889	1.59131	1.04305	3.51006e-14	15	31
PLAGL1	2.06347	1.24651	4.64556	0.981256	0.995741	7.20631	0.745175	31.3138	2.89234	29.6122	1.37206	2.14648	1.02055	2.88698	0.0132031	2.33472	0.784836	0.474843	1.22803	1.32957	1.40688	3.28293	3.75574	1.18565	2.48389	0.807396	1.22152	6.46585	2.61148	1.20027	2.99904	3.51006e-14	15	31
TIMP2	4.86414	4.02009	5.04879	0.991519	0.979051	3.32594	3.08621	1.5726	2.1366	1.58712	1.18581	2.65538	2.08153	0.997444	0.136748	2.57562	3.64391	3.29847	1.46456	1.16755	0.868658	6.06154	1.08219	2.69401	3.60896	0.136047	1.16196	1.56923	3.12329	1.18463	0.860289	3.51006e-14	15	31
VCAM1	1.57927	1.14027	2.42076	1.01814	1.04637	4.02156	1.92355	12.8492	3.21179	11.2788	1.06574	3.30892	0.893082	0.979414	0.0481201	5.05283	2.23802	1.80116	5.84368	1.10505	3.23801	7.1989	0.72655	2.16238	6.17238	0.0555893	1.11497	3.8895	3.18601	1.07433	1.1353	3.51006e-14	15	31
TGFB1	7.85306	2.28437	4.09923	1.08883	1.10302	16.2592	34.804	5.79701	5.37249	4.74965	1.29409	6.63774	2.89137	1.71207	0.0612573	2.11532	4.11592	39.5837	0.749113	1.29772	7.20459	1.05681	0.745934	4.43099	1.98451	0.140805	1.22562	1.04319	0.4937	1.25571	0.615799	3.51006e-14	15	31
SPP1	4.75267	4.65359	7.03912	0.993082	0.904088	7.85598	3.18221	0.116136	1.21105	0.0442714	1.08461	0.935544	115.639	2.60091	0.248666	4.48692	3.68872	1.75413	1.42109	1.06316	1.02519	7.81513	16.7188	1.8724	5.90444	0.485655	1.03261	6.58824	15.8906	1.00558	2.38345	3.51006e-14	15	31
CD53	1.70822	2.52826	2.2894	ND	ND	11.9099	8.78346	1.77232	3.49168	1.79302	1.27325	4.45052	7.97039	1.55181	0.923352	7.2808	8.63091	5.23003	1.3381	1.26681	5.80071	2.41355	1.47845	3.06084	2.74212	0.769895	1.27039	2.96702	1.34064	1.2289	1.15393	3.51006e-14	15	31
MRC2	3.70882	1.38446	ND	ND	ND	8.02245	#N/A	4.90244	2.27784	2.13516	ND	5.66594	ND	2.62812	0.00227462	ND	9.72692	#N/A	ND	ND	4.65162	5.37241	9.8626	3.73653	ND	0.0149628	ND	4.5931	4.58779	ND	4.9196	3.51006e-14	15	31
CD48	1.40368	2.11677	2.19262	0.988528	0.959457	4.35267	1.71354	1.62855	1.50968	1.91627	1.17916	1.80975	3.276	2.85868	3.13017	2.37159	23.1677	0.943097	2.46595	1.21936	1.75801	3.01587	1.03371	1.46524	2.35474	3.10125	1.21261	12.1905	5.22472	1.19041	1.44088	6.44988e-13	14	31
ANXA1	1.70169	1.11435	2.75374	1.04445	1.03506	3.51954	5.76223	2.35674	1.43879	2.31769	1.51758	1.87321	6.24062	0.957858	0.270925	1.89969	4.01902	2.99286	3.55594	1.59721	1.65021	3.23894	2.38676	1.53352	2.34657	1.94273	1.49069	4.46681	3.63985	1.49948	1.37367	6.44988e-13	14	31
APOBEC1	0.858197	1.90622	25.9641	1.10414	1.1369	2.96787	57.3303	0.256689	2.06991	0.297544	1.73008	2.21929	23.8934	1.61324	1.25615	22.0256	5.59084	34.0286	2.33333	1.61643	1.77028	5.41566	14.4716	1.66225	25.8103	1.19158	1.60284	4.06928	0.864629	1.72946	1.74873	6.44988e-13	14	31
COL5A2	1.80282	1.20573	5.54073	0.979229	1.00164	5.85102	3.08621	25.0633	3.7741	20.5907	1.42083	2.89889	1.59286	2.23473	0.137111	4.14885	1.864	1.63824	0.570123	1.4158	2.65336	5.22328	3.45034	1.20951	4.74534	0.21369	1.35871	7.62977	1.99614	1.30521	1.92368	6.44988e-13	14	31
FST	0.799748	1.27846	6.34672	1.0086	1.02524	2.67507	1.82367	2.7503	2.94417	2.63877	1.52216	2.38601	0.580418	1.4889	0.0296214	1.74207	0.713152	2.37681	0.633377	1.78031	2.94894	2.12996	18.1852	1.76662	3.7463	0.00905823	1.4811	2.00903	9.2716	1.38396	2.46527	6.44988e-13	14	31
MARCKS	2.12638	1.32764	11.375	1.03598	1.04176	5.25283	2.24985	5.26333	3.33886	4.73272	1.14782	2.97263	1.53664	1.00137	0.0153287	5.52083	2.81186	0.962885	0.951635	1.18446	2.64501	1.23183	1.17933	1.17729	3.3125	0.384089	1.08907	2.30087	3.73961	1.07581	1.10479	6.44988e-13	14	31
ANXA2	0.967624	4.32406	3.25896	0.999223	0.998598	3.0066	2.30893	8.34472	1.87968	7.41519	1.26753	1.5819	5.20509	0.870146	0.0118309	2.14756	2.29205	2.91066	0.687303	1.26818	1.75492	3.75591	3.29412	1.1593	2.67686	0.0148342	1.24838	0.228346	6.73529	1.2526	1.19411	6.44988e-13	14	31
CD74	1.04325	1.08238	12.1271	1.24268	1.10201	4.68625	2.8522	0.134249	3.61198	0.103274	1.23074	3.4455	14.6039	1.25359	0.181367	10.0499	7.17258	2.14028	12.4698	1.26584	3.94042	1.04028	1.14433	3.19545	8.79682	1.34037	1.24212	2.30908	1.02866	1.25674	1.72164	6.44988e-13	14	31
COL5A1	1.72197	2.77688	7.1795	0.963837	0.984724	4.33297	2.58343	5.8572	3.70442	4.27579	1.54816	2.8608	1.22115	0.9439	9.08993e-07	4.68954	1.84633	1.13441	0.862454	1.52907	3.03524	5.58983	0.471455	2.10475	4.63726	0.366421	1.39015	7.1661	1.12063	1.36396	1.55713	6.44988e-13	14	31
SFRP4	1.59479	0.607128	3.26954	0.93523	0.965168	3.86422	7.6026	0.451071	2.0662	0.718933	1.62929	2.83862	2.99095	1.9331	7.73819e-05	8.15753	3.29767	5.80202	1.25984	1.60322	3.59157	0.797882	2.07853	2.46918	5.33956	0.0197726	1.54889	0.597656	0.91599	1.49848	3.36506	6.44988e-13	14	31
S100A4	0.932849	1.58552	3.45834	1.08402	1.02626	3.97576	2.36575	0.406122	2.22971	0.419066	1.20947	2.4783	9.2819	0.825974	0.212481	2.46809	10.1832	3.79916	0.238591	1.17301	1.32389	2.35221	2.49002	1.24454	3.68829	1.15387	1.13112	3.09706	3.07895	1.16501	0.819297	6.44988e-13	14	31
CACNA1A	ND	1.36908	4.25	0.893857	0.890004	2.35656	2.89049	2.30383	4.48838	2.39498	1.00672	5.88322	0.643558	1.08901	0.382666	0.906977	1.38252	0.830474	2.79111	1.10147	1.39057	14.85	2.15385	3.81589	2.26163	0.151216	1.00489	9.1	1.17949	1.01222	15.9576	6.44988e-13	14	31
IBSP	0.749406	1.17948	10.4318	0.838442	1.18933	2.21788	3.78736	3.52747	2.1532	3.17794	2.06975	0.998842	1.50261	1.38349	0.0535433	4.72028	0.491441	0.645047	low	2.27479	1.7182	0.542435	22.7385	4.10633	6.70583	0.19572	2.00924	0.276753	9.23077	1.60168	1.30381	6.44988e-13	14	31
TP53	ND	2.27403	7.34592	1.09208	1.03195	2.75773	#N/A	5.79587	2.60657	5.13535	1.13585	2.29109	1.77233	1.27584	0.0648896	6.0624	2.61689	#N/A	0.402492	1.1545	1.88574	5.01942	2.07855	1.90524	6.5832	0.000918909	1.06326	2.91262	1.14199	1.10097	3.53045	6.44988e-13	14	31
RGS1	ND	3.40896	52.0909	1.12075	1.48262	#N/A	7.03429	1.31011	#N/A	1.22314	1.72778	#N/A	5.27413	4.06663	3.73024	14	9.14797	4.24776	0.989899	1.78027	#N/A	0.38484	13.4878	#N/A	42	7.33587	1.80966	1.1895	4.53659	1.6739	2.95924	6.44988e-13	14	31
CTSS	2.00669	0.953587	4.54717	1.10524	1.11611	14.0804	1.35255	0.790046	4.62343	0.708895	0.996969	3.90905	1.69696	1.10554	1.13552	4.26638	6.35883	1.45729	4.09881	0.990654	4.65786	2.9873	1.75162	3.53112	5.13179	1.43195	0.996211	3.6653	1.84635	1.01288	1.35406	1.08098e-11	13	31
ICAM1	0.841877	2.30855	8.28429	1.06232	1.0628	5.05777	4.16791	0.989156	2.80583	0.798151	1.4359	3.02907	1.74079	1.03918	1.14837	5.0798	5.48749	3.60974	1.45235	1.46456	3.09497	1.33362	1.53401	3.51123	4.81796	2.55318	1.42986	1.86012	1.42153	1.45953	1.33439	7.62073e-08	13	31
VAV1	0.815578	0.951828	1.4146	1.11483	1.19548	6.49521	4.37282	2.48967	1.03551	2.40459	1.24247	1.71912	2.72253	2.06984	0.63061	2.43664	10.1277	3.56458	0.683267	1.23825	2.8139	7.02597	1.23611	1.14859	1.72452	0.884661	1.20444	3.61039	4.625	1.18912	1.72549	1.08098e-11	13	31
FZD1	2.52145	0.990674	3.74136	1.01389	1.01952	5.90037	3.04966	1.55084	6.4378	1.43854	1.52373	3.16544	2.08676	0.905028	0.219333	2.51728	1.76407	2.58849	1.29972	1.5385	5.66644	1.27052	2.30364	5.07303	3.65548	1.19168	1.5443	1.57836	0.892727	1.48365	0.711516	1.08098e-11	13	31
ACP5	0.62033	2.36315	14.3053	0.955041	0.989541	2.27813	4.96569	1.93669	0.781897	1.88224	1.82375	0.994646	1.55948	7.55707	0.0300623	9.56374	2.52253	3.7509	0.847356	1.86398	1.39103	13.0606	1.16316	1.25632	10.654	0.0381084	1.69221	7.09091	2.49474	1.60217	4.09456	1.08098e-11	13	31
BAD	1.18834	1.13277	6.05229	0.987476	0.997631	6.34522	3.06974	2.02077	4.42664	1.96737	1.02699	4.95252	0.913654	1.38919	0.00790188	5.11111	1.11222	2.32837	1.27053	1.01598	3.6867	2.21208	1.07847	2.77473	4.31699	0.225753	0.948864	1.67305	3.08759	0.997869	0.78688	1.08098e-11	13	31
BGN	1.83805	1.41418	5.14432	1.00452	1.02365	3.30357	4.45932	0.799182	2.4913	0.610003	1.49918	1.87416	1.49657	1.08564	0.104666	2.17805	2.48634	5.05844	0.718372	1.48813	2.68772	8.70569	4.96516	1.43884	2.98861	0.0323498	1.43903	16.9225	7.99169	1.43658	1.30346	1.08098e-11	13	31
FKBP11	2.50369	0.751438	3.13866	0.98829	0.988502	4.24144	1.92498	2.54244	1.89206	2.32529	1.35458	1.62417	0.901309	2.83791	0.525722	2.07499	1.25229	2.1319	0.435215	1.26555	0.94917	2.77559	3.57692	0.947186	2.59698	0.347568	1.12089	2.56693	4.64423	1.17147	1.54628	1.08098e-11	13	31
LOXL1	0.693966	0.953095	4.06998	1.01888	1.12348	2.27459	6.47547	1.26457	2.18161	1.18267	1.72126	1.65875	2.11601	1.48419	0.128194	2.66784	0.558429	6.4354	1.77825	1.71073	2.12359	2.40141	2.09015	1.82441	2.3039	0.255088	1.61398	3.12903	2.19096	1.59962	1.26627	1.08098e-11	13	31
NINJ1	2.33067	1.15416	3.20768	1.01898	1.08986	2.61622	3.79109	1.24311	0.546806	1.19638	1.19428	1.14837	1.91094	2.07825	0.0522503	2.44181	2.35869	3.79562	1.35783	1.16806	1.16863	3.12162	3.59483	0.951414	2.32709	0.000763748	1.11998	2.87838	3.13218	1.16528	0.755206	1.08098e-11	13	31
RUNX1	5.08686	1.66095	1.53423	0.995893	1.14115	8.40252	1.22849	2.10912	4.30821	1.78445	1.30262	3.9842	1.12917	2.3931	0.429288	0.92411	7.76991	0.997639	1.16814	1.30016	4.03804	10.3167	1.60714	3.51437	1.05917	0.034722	1.28583	11.7333	19.375	1.26945	4.05958	1.08098e-11	13	31
TNC	12.1399	0.831943	67.3203	0.86501	1.43632	3.52468	0.819545	4.05267	1.95012	4.54394	1.87874	1.5649	3.98503	0.869073	0.01456	40.1569	2.06563	0.924282	1.80994	1.71461	1.42803	7.17176	3.91603	0.902908	21.8366	0.163654	1.47547	3.69847	3.83206	1.38522	0.865157	1.08098e-11	13	31
AEBP1	0.809616	2.37401	20.0079	1.05965	1.17706	2.35224	14.9022	1.54992	1.81529	1.30804	1.49321	1.35087	2.0353	0.499297	0.217657	9.29332	3.56963	19.12	0.967742	1.60827	1.68019	4.12991	5.92803	1.18608	15.658	0.000743179	1.45766	3.12882	12.6364	1.49709	1.11479	1.08098e-11	13	31
FABP4	0.805439	3.98073	0.717289	0.866315	0.921157	0.764329	50.1442	2.04477	1.33108	1.4474	2.38065	1.08314	35.3152	7.30863	4.42134	1.67784	8.33581	22.1365	low	2.57732	0.71357	1.37523	0.908702	1.29082	1.51759	0.716936	2.44568	1.15155	1.30078	2.10706	10.5863	9.42156e-06	13	31
SCN7A	ND	1.81958	2.51997	1.02354	1.01066	1.82994	2.66035	5.3929	1.26896	3.8979	1.33454	1.82883	2.10072	1.94393	0.000140895	2.21108	1.41987	1.66805	5.39213	1.41093	2.4146	0.953728	3.84507	0.768188	2.58924	0.266299	1.41202	2.94602	3.99061	1.39645	2.21218	9.42156e-06	13	31
TLR7	ND	3.81166	0.454545	1.07947	1.10935	3.27211	5.07739	1.11243	2.72094	1.13996	1.25774	2.35211	2.62285	3.74349	3.08615	0.666667	20.9725	2.88317	0.536946	1.29136	0.681175	0.913978	12.6774	1.19329	0.888889	2.84307	1.33671	0.322581	4.2043	1.25667	1.46458	7.62073e-08	13	31
VIM	ND	1.8668	6.08929	0.995151	1.02133	0.778624	3.17351	7.93004	1.36155	6.5293	1.24089	1.26193	8.08049	0.876337	0.00130283	3.05611	6.87176	2.37883	0.909525	1.26175	1.17413	3.37891	3.22209	1.47493	3.69437	0.298152	1.25852	2.90295	3.26257	1.24912	1.28503	1.08098e-11	13	31
A2M	ND	2.73923	1.20152	1.00053	1.02417	1.94269	2.42082	3.62291	2.49562	4.13927	1.34522	2.56745	2.29583	2.3572	0.455692	1.83368	5.16939	1.16716	18.0981	1.23572	0.392765	0.748148	3.71989	2.59964	1.0911	0.102973	1.22372	0.816049	2.30252	1.16952	1.93085	1.08098e-11	13	31
SOX11	2.36702	2.29289	4.21519	1.31866	1.18602	13.0365	0.741665	3.0673	14.5141	1.49621	1.04452	13.9948	0.661285	1.19452	0.285241	4.36709	1.78606	0.714729	0.47828	0.974751	9.28284	15.0714	low	12.6306	0.797468	0.392265	1.01462	7.28571	6.06897	0.999336	1.29902	7.62073e-08	13	31
AGTR2	ND	2.09347	1.06475	1.2616	0.856837	28.7579	0.370212	5.34405	3.52984	6.44575	1.39454	2.67784	2.28629	3.59745	0.0408098	1.61871	0.668008	0.488508	0.812143	1.65633	1.70745	3.13636	4.86364	2.20215	0.582734	0.344096	1.15819	5	1.5303	0.937965	3.4288	7.62073e-08	13	31
SFRP2	0.753407	0.62311	ND	1.01886	0.992746	6.14404	#N/A	21.3986	2.47133	10.2383	1.85611	3.26212	ND	3.27134	0.0267941	ND	0.5664	#N/A	ND	1.87151	3.42486	12.2749	36.4893	2.1968	ND	0.112462	1.6795	40.6413	44.9188	1.61309	3.55332	1.08098e-11	13	31
LYN	1.31241	1.58981	11.037	1.06459	1.07921	2.66196	10.1311	1.0846	2.44035	0.833	1.25613	2.29459	5.49214	1.04089	1.14622	15.2593	4.42697	4.98734	1.77193	1.35823	2.03178	1.4754	1.21106	1.16803	10.7407	2.16199	1.24971	1.12521	1.30156	1.23921	1.11599	1.64655e-10	12	31
PTPN6	1.4363	1.37001	11.8777	1.10072	1.0929	6.05	6.17101	1.45932	1.6216	1.13184	1.25562	1.76721	4.86283	1.88472	2.20073	29.6043	11.4632	4.254	0.982348	1.25758	1.17173	5.90811	1.7686	1.38527	17.9137	1.47686	1.2131	3.16757	1.65289	1.22874	2.00274	1.64655e-10	12	31
COL1A1	0.732243	9.62137	2.4067	0.980146	0.997565	1.84379	8.79858	18.363	1.647	14.5594	1.73677	1.63754	1.62473	1.10449	0.0570582	1.9881	1.52768	4.95716	23.7007	1.69075	1.43581	7.58745	12.3842	1.33978	2.08769	0.663513	1.60387	6.34812	4.57654	1.55914	1.06768	1.64655e-10	12	31
AIF1	1.44347	3.48978	1.7617	1.09365	1.10403	4.88073	4.10289	0.960026	3.29751	1.02651	1.1451	2.75159	2.77797	2.55146	0.217898	1.74553	9.4806	2.78858	15.7673	1.08986	1.98577	2.86567	2.12356	0.759107	1.52596	0.0983664	1.08462	1.71082	1.6582	1.14161	1.26297	1.64655e-10	12	31
CCND2	2.93788	0.866516	1.10733	0.947807	0.978143	5.46935	1.30141	5.601	2.69827	4.18687	1.24493	2.91748	0.986441	0.663629	0.000146021	1.0885	3.65398	1.05681	2.12031	1.19602	3.00459	1.33131	3.34941	0.822514	0.625167	0.206432	1.16978	2.1541	2.71908	1.21074	0.846017	4.61865e-05	12	31
EMB	0.908416	0.679527	0.516274	0.969375	1.09262	4.06412	2.4069	3.49136	2.39715	5.65426	1.24322	2.20641	1.76594	1.57589	0.0206587	1.15539	1.38626	1.65181	1.14044	1.18232	2.11024	4.58805	6.25581	2.23908	1.25334	0.000933376	1.19903	7.59119	6.03198	1.16227	1.22304	1.64655e-10	12	31
GUSB	0.856444	1.24884	6.98155	0.987413	1.1098	3.34637	11.4918	2.77327	2.31784	2.75574	1.30596	1.84498	2.46612	1.46151	0.38775	8.25544	6.22457	6.26938	1.2603	1.33011	1.57815	1.17143	2.73974	1.8809	2.57143	0.412852	1.30032	1.69571	1.58846	1.23913	1.14438	1.64655e-10	12	31
INPP5D	2.29772	2.91215	4.06944	1.09563	1.15917	5.91597	4.56169	0.598903	1.52635	0.624716	1.17382	2.32483	1.09478	1.05291	0.356852	7.4838	3.26113	3.71086	0.317625	1.13298	3.24588	0.50236	3.75132	1.34046	6.73148	0.80468	1.15497	0.719488	1.2127	1.13194	1.03054	5.70114e-07	12	31
MSN	1.91602	2.04147	5.26471	1.00565	0.994849	2.3025	1.93347	3.92533	2.02825	3.41725	1.23107	1.83593	2.08508	0.584101	0.0929927	2.85662	3.05192	0.674562	1.46581	1.39435	2.02736	2.12427	1.09928	1.67989	1.23897	0.369235	1.26328	2.3194	1.43801	1.25367	0.898265	1.64655e-10	12	31
MTHFR	0.877809	2.71443	1.06989	1.12987	1.08656	6.55802	0.580046	2.6525	5.86437	3.20152	0.968627	3.5824	0.5975	0.912655	0.106259	0.548387	1.54474	0.647428	1.13062	0.973856	4.25806	2.77907	16.4161	2.08944	0.674731	0.0131429	0.956209	1.61395	2.69128	0.941176	3.65075	5.70114e-07	12	31
PDPN	1.35325	1.50598	5.07373	1.02399	1.03975	3.33572	2.40625	1.40104	2.05511	1.32781	1.12252	2.11897	3.21131	0.911811	0.142908	2.54551	2.63854	2.55284	1.46315	1.10073	1.97207	1.82466	1.91253	2.07446	2.20161	0.0256817	1.14366	2.7053	1.43773	1.16546	1.16646	1.64655e-10	12	31
SRPX	1.36743	2.22035	2.66063	1.01207	0.968745	2.38171	3.15758	1.40584	2.85437	1.2648	1.46114	2.09885	1.86801	2.682	4.76966e-06	3.17203	1.46194	2.585	1.90534	1.59727	2.51263	1.7365	1.00851	1.29056	3.95793	0.274581	1.4602	1.62851	1.01229	1.40556	2.43309	5.70114e-07	12	31
CMTM6	1.00921	1.20068	3.01949	0.941027	0.860405	2.40949	4.2288	0.530313	3.47183	0.497742	1.25843	2.81591	1.60707	1.50242	0.131474	2.32627	2.03469	2.38742	1.37033	1.28881	2.39134	1.65909	0.503311	2.81837	2.52966	0.00576954	1.29588	2.11616	0.616496	1.25052	1.29246	1.64655e-10	12	31
COL8A1	2.40849	1.50882	2.37784	0.955038	1.04241	3.59946	1.22068	1.6554	2.06643	1.18703	1.88508	2.02117	2.64544	2.15574	0.240862	1.56042	6.28841	1.08152	0.604923	1.68232	1.98692	6.0618	0.20216	1.47985	0.363061	0.787235	1.50718	11.4157	2.08333	1.58398	2.17787	1.64655e-10	12	31
CP	0.700593	0.70687	12.2517	1.07669	1.14793	0.930992	7.52133	0.157632	1.09542	0.199881	1.42987	1.16318	3.04687	1.06174	0.000221703	5.06294	9.66235	7.15465	5.59529	1.38022	0.859263	6.88095	8.51163	0.900682	3.86713	0.690271	1.4911	13.9643	9.31783	1.46049	1.24836	1.64655e-10	12	31
CTTN	3.63164	2.33671	10.3684	0.99189	1.03568	2.66217	0.591745	2.93112	2.17771	2.27592	1.05246	2.07379	0.723081	0.792795	0.344146	8.01053	1.34364	0.328308	0.933916	1.15632	1.7503	1.48299	1.65664	1.84662	4.31579	0.108823	1.05942	2.57053	2.66431	1.04497	0.908314	1.64655e-10	12	31
IGF1	0.818889	1.41523	6.99401	1.20516	1.14746	3.27703	29.0831	0.0436044	1.59728	0.0359972	1.38915	1.17865	1.75166	5.58688	0.190916	5.72455	8.29468	15.4984	2.07463	1.37808	1.34808	2.14642	1.75116	1.14507	4.1497	1.80068	1.28026	3.30737	1.19277	1.27597	3.13828	1.64655e-10	12	31
SERPING1	0.642212	1.243	6.1489	1.07207	1.06611	1.5187	5.23406	0.131364	1.52804	0.108668	1.48229	1.60733	2.57013	0.978496	0.201802	7.02286	4.23209	5.29876	3.78755	1.50231	1.76741	2.95485	3.09929	1.52876	10.1529	1.23422	1.49346	3.94068	3.76976	1.47806	1.34834	1.64655e-10	12	31
DIO2	1.02487	3.23739	0.158311	0.854584	1.35722	2.67086	0.517148	2.45314	2.17812	1.34587	1.3526	2.15825	1.01132	1.72154	0.246607	2.46438	0.768194	1.05207	1.14931	1.04393	2.60956	4.66821	4.50544	1.915	0.424802	0.0661205	0.962428	7.0464	4.30171	0.906936	2.27769	1.64655e-10	12	31
PSMB9	1.08141	1.39728	3.97273	1.06902	1.07924	4.96622	11.9083	0.269399	4.12964	0.364249	1.35154	4.06574	3.32848	1.80732	0.775553	3.34545	4.81448	7.16219	1.37785	1.40837	3.26382	0.800991	0.304624	5.91964	5.94545	0.42713	1.3	1.02064	1.40163	1.36828	1.31257	4.61865e-05	12	31
SDC1	0.91249	1.96815	7.20803	1.21011	1.10586	4.89137	8.37354	0.425153	2.99716	0.338497	1.52219	2.9478	12.3307	1.58875	0.00412016	4.93046	0.976188	4.14632	0.516506	1.47457	3.02441	1.58545	2.63603	4.47241	6.18225	0.135074	1.35227	1.02115	1.72917	1.24729	1.63963	1.64655e-10	12	31
MMP13	2.03117	2.88727	15.9601	0.815514	1.1687	3.16264	0.49289	0.0872213	1.81439	0.57998	1.74257	1.52031	1.28797	18.6731	0.0259343	13.8067	2.29692	1.37546	0.469018	2.05008	0.748635	1.28169	5.87805	1.25963	15.3335	0.0819391	1.58372	0.697183	2.76829	1.11894	13.6576	5.70114e-07	12	31
RCN3	ND	1.11023	37.8144	0.987274	1.00341	0.555139	10.1755	2.97347	0.515499	2.40621	1.43742	0.722534	1.14611	0.843436	0.0494436	19.6266	2.55698	6.81956	0.956762	1.45073	0.215471	3.53024	2.125	1.43561	17.2402	0.76476	1.35301	3.96472	2.80634	1.38794	0.973831	1.64655e-10	12	31
CDK1	3.9122	3.34262	0.745763	0.963562	1.1357	3.26228	2.86787	181.758	2.79424	190.485	1.55562	1.0429	8.42231	1.30334	#N/A	1.65906	1.99481	1.83682	0.425641	1.47993	0.849666	2.07519	4.93224	1.10256	1.39309	#N/A	1.19839	2.88471	3.69393	1.21502	1.02931	1.64655e-10	12	31
CYTH3	2.29081	4.17357	3.65668	0.865324	0.999306	4.08072	0.493116	8.74492	2.84199	9.40131	1.18076	2.18426	0.994981	1.12659	#N/A	1.08174	1.36239	0.713272	0.633603	1.38806	3.14479	6.52609	1.82231	3.38215	0.975477	#N/A	1.16335	5.20435	0.53719	1.10116	1.29776	1.64655e-10	12	31
ACAN	ND	2.65852	52.6906	0.928566	0.988778	5.47707	0.131048	0.977987	4.67124	0.697191	0.922244	6.85811	0.995965	4.17685	#N/A	4.1759	0.511712	0.150876	0.655949	0.917323	4.68131	0.830803	2.079	3.20298	10.1596	#N/A	0.840551	1.00217	1.25988	0.850394	4.41589	1.64655e-10	12	31
C1S	ND	0.423766	11.5499	1.06776	1.10796	#N/A	5.02072	0.422724	#N/A	0.421569	1.4303	#N/A	2.29351	1.30697	0.0356716	5.54467	5.04597	3.95634	2.95049	1.44621	#N/A	3.05855	1.58349	#N/A	6.54727	1.0255	1.46667	6.88173	5.28503	1.43371	2.39512	1.64655e-10	12	31
COL6A2	2.07581	4.38771	ND	0.99174	1.02623	4.0473	#N/A	3.97689	3.45553	3.15362	1.65512	2.40738	ND	1.23952	0.011327	ND	3.03564	#N/A	ND	1.63588	2.84724	2.6563	2.30933	1.64834	ND	0.0362369	1.50842	2.84924	1.65675	1.51563	1.26253	1.64655e-10	12	31
MYO5A	1.09401	3.21816	ND	0.969193	1.0177	5.09048	#N/A	2.41695	3.81667	2.50469	0.934028	3.09308	ND	0.985572	0.0189362	ND	1.26642	#N/A	ND	0.799383	3.42923	2.36725	5.7686	2.78085	ND	0.000511879	0.880015	3.19603	5.92562	0.969907	1.58853	1.64655e-10	12	31
IP6K1	0.86483	0.971506	ND	0.998489	1.02438	2.24212	#N/A	3.05578	3.43713	3.16848	0.954045	3.31661	ND	2.13244	#N/A	ND	1.21808	#N/A	ND	0.966019	3.11928	1.88732	4.36364	3.12057	ND	#N/A	0.952751	3.66197	4.06061	0.956311	2.15877	1.64655e-10	12	31
CCL8	1.25536	1.61597	ND	ND	ND	3.3831	#N/A	1.45781	2.49447	1.63318	ND	3.46666	ND	11.892	3.25433	ND	4.97474	#N/A	ND	ND	2.21867	1.99044	3.54601	1.83263	ND	3.53507	ND	2.91159	3.241	ND	9.70985	1.64655e-10	12	31
EMP1	0.850696	2.78777	2.43372	0.934734	1.39206	2.75739	1.18336	6.82065	2.37549	5.28647	1.44471	1.77515	1.99868	1.03139	0.676983	2.59659	2.9705	0.753431	1.15343	1.57143	1.88523	3.49191	1.27907	1.28722	1.71085	1.36672	1.46227	2.41949	3.24564	1.42003	1.00475	2.26991e-09	11	31
LCP2	1.07237	3.75126	1.33677	1.11758	1.13827	1.79956	2.86389	5.60438	1.4359	6.02546	1.27308	0.855143	2.00349	1.10808	3.29749	1.59611	6.40776	2.22055	2.80672	1.27603	0.901464	1.79298	2.58014	0.998876	1.86912	4.13998	1.22937	2	1.7991	1.20039	1.15327	1.64655e-10	12	31
LY86	1.02584	1.92889	1.10034	1.13636	1.18224	3.06345	2.16886	1.24378	2.00418	0.880689	1.14903	1.9186	3.94674	1.58277	2.23309	1.13322	6.73667	2.35405	2.29416	1.09112	1.45045	5.17928	1.94156	1.65157	1.39909	1.50534	1.07645	7.46215	2.21112	1.13436	0.955902	2.26991e-09	11	31
CYP7B1	0.912732	1.74754	5.87462	1.68761	0.990218	5.19243	1.30624	0.873374	3.40736	0.750985	0.957006	2.71002	1.85515	0.739912	0.520926	5.76453	1.47306	1.45931	0.713571	0.93949	3.08719	2.2874	20.0851	2.64017	4.89602	0.349756	1.03397	1.09449	9.59574	1.03609	0.885411	2.26991e-09	11	31
ARPC1B	1.14682	1.45926	3.84633	1.03096	1.06284	2.28689	5.2857	3.12579	1.69406	3.12586	1.40329	1.62441	5.52661	1.07513	0.0121265	2.9716	3.17806	4.01306	1.98468	1.4061	1.47241	1.53257	2.06854	1.77385	2.90568	0.0128375	1.33066	1.86242	1.59933	1.34912	1.41278	2.26991e-09	11	31
CCNB1	5.15751	2.9815	1.55342	0.944514	1.10688	11.4172	1.98649	135.74	4.36793	161.261	1.41307	1.91815	4.36822	1.37673	0.708276	2.39736	0.834127	0.524293	0.813134	1.40751	1.40149	0.402778	1.92692	6.5632	2.63986	1.97113	1.16968	0.881944	0.403846	1.08693	4.41918	3.86499e-06	11	31
HSD17B2	ND	0.0371775	0.434053	1.1916	0.934338	0.305618	0.395097	0.384552	0.367619	0.354251	1.02353	0.252713	1.07576	0.427709	0.00953074	0.364508	0.523157	0.453164	0.375139	1.03277	0.0737294	1.15254	2.02203	1.08753	0.41247	0.211022	0.994118	2.00339	0.0758874	0.953782	0.464535	3.34761e-18	18	31
FBP2	0.831282	1.77186	0.164399	0.988628	0.780318	0.28447	0.956383	0.438102	0.479947	0.522658	1.02367	0.437517	1.02242	low	0.14158	0.467282	0.642684	0.99712	1.85919	1	0.468314	0.34625	0.884115	0.49975	0.220764	0.0457038	1.05654	0.050625	0.353567	1.0789	3.81961	0.220381	14	31
ACSM3	ND	0.329513	0.156069	1.12077	0.969194	0.214055	0.319182	0.20508	0.438528	0.200433	1.05873	0.0836101	1.79778	1.18962	0.736865	0.401734	0.253024	0.543024	1.00279	1.11166	0.527867	0.660606	1.57895	0.941707	0.225434	0.057145	1.12242	0.654545	0.440789	1.05624	1.09825	0.00205742	13	31
NR1H4	ND	2.44241	0.130705	1.20175	low	1.2352	0.721905	0.222257	0.452725	0.297158	0.979945	0.693057	0.543371	1.50074	0.0564624	0.379668	0.925908	0.461616	0.34133	1.00692	0.878231	0.138298	1.64159	0.308264	0.43361	0.0276445	0.995159	0.448582	0.615044	0.988935	1.88159	0.0106857	13	31
AKAP4	ND	0.34107	0.117241	0.991162	0.748002	0.0932021	0.126044	0.928295	0.224258	2.26645	0.943872	0.770392	1.97418	2.74374	0.00140056	0.317241	1.03089	0.0954217	0.254266	0.977663	0.450731	4.62308	2.22388	0.592234	0.062069	0.0157146	0.963918	6.35385	0.0820896	0.924971	low	0.479225	13	31
SLC2A2	ND	low	0.333333	1.2392	1.2334	1.48946	0.121841	0.356443	0.412421	0.33571	low	0.754505	0.432017	1.14038	0.0155489	0.542857	1.03615	0.181804	0.164021	low	0.487032	1.21171	0.8625	1.50745	0.209524	0.00600804	low	0.378378	0.50625	low	0.814925	0.19181	13	31
GNMT	2.26197	0.284658	0.510953	0.880333	0.859718	0.482242	0.49525	0.0504832	0.161428	0.0463681	0.930547	0.374508	0.889575	1.53456	0.11976	0.667579	0.267989	0.510918	0.876451	0.867855	0.216199	0.783019	0.864	0.748342	0.744797	0.292432	0.950215	0.254717	0.64	0.914567	2.58029	0.00586516	12	31
PCP4	ND	0.224085	0.19833	1.0075	0.918938	0.591795	0.203326	2.13812	0.782663	0.385678	0.88	1.23035	0.570739	0.456589	0.113254	0.354906	0.464086	0.221539	1.12075	0.668158	0.911221	0.545455	1.22222	3.93654	0.321503	1.02265	0.812895	2.14973	0.466667	0.858421	0.40373	1.64655e-10	12	31
HAND2	ND	2.55509	0.119727	0.976514	0.579081	0.293641	0.340132	2.23908	0.211652	1.79892	1.02584	0.517707	1.78576	low	0.0724659	0.17804	1.34563	0.435881	0.61678	0.991602	0.347707	0.967373	1.53943	0.473161	0.130893	0.0396537	1.01357	0.852891	0.361993	0.998708	2.47565	0.000797338	12	31
PVALB	0.41071	1.4783	0.576161	0.942943	0.929373	0.0877674	0.246016	0.784297	0.0300537	1.1849	0.810713	0.6601	0.687565	1.30665	0.0596847	0.606713	0.661046	0.323568	0.950178	0.694854	0.243446	1.06455	0.813499	0.0170816	0.42638	0.0106658	0.786338	0.261737	4.38899	0.766777	1.80973	3.86499e-06	11	31
KCNQ1	0.778365	1.40365	0.443515	0.825023	0.982365	2.13385	0.237386	0.45576	2.46218	0.433778	1.04828	1.16473	1.03146	0.763472	0.000376788	0.451883	0.319578	0.242967	0.524017	1.06552	2.08801	0.749176	1.32717	4.10437	0.422594	0.16802	1.06483	0.36228	0.777591	1.01379	0.86692	3.86499e-06	11	31
FOXA2	ND	1.22158	0.401408	1.4792	1.77125	0.98959	0.343011	0.306834	1.45526	0.337327	1.02316	0.934237	1.46812	1.69561	0.0358518	0.704225	0.365166	0.480313	0.412698	0.97524	0.870197	0.456567	1.32209	1.62722	0.901408	0.0387269	1.07748	0.482279	0.835847	0.992812	1.88765	0.133961	11	31
RAPGEF4	ND	0.849153	0.557321	0.889229	0.732423	1.94119	0.135727	0.131407	1.75692	0.122395	0.672354	0.512377	0.554099	0.13154	0.128426	0.741203	0.758626	0.209332	0.483565	0.56546	0.342996	0.496991	0.674242	1.11036	0.614075	0.0525941	0.737813	0.829751	1.50985	0.701253	0.361642	0.00262296	11	31
GRIK1	ND	0.786596	0.944099	0.894683	0.920399	0.290869	0.511369	0.386378	0.212077	0.433796	1.02084	0.624612	0.916998	1.03434	0.00653899	0.944099	0.648506	0.544986	0.839298	0.832258	0.209428	1.39091	0.891566	0.383844	0.173913	0.174579	1.00546	0.209091	0.366265	1.02084	2.10693	0.00262296	11	31
NPPC	ND	2.25007	0.399847	0.879612	1.10882	0.427822	0.310375	0.854796	1.0063	0.958139	0.763275	0.937817	1.16022	0.484241	0.116661	0.359327	1.06286	0.348619	0.712048	0.769761	0.742792	0.247642	0.278742	0.874534	0.593272	0.224042	0.758006	0.195755	0.558568	0.807053	0.743316	3.86499e-06	11	31
OPRL1	ND	1.58169	0.196765	0.925946	0.925018	0.440142	0.341408	1.24016	1.39629	0.962863	0.901961	0.355599	0.9292	0.714746	0.0615801	0.463612	0.548287	0.251263	0.740541	0.929159	0.546182	0.966825	3.87273	1.39014	0.191375	0.0654191	0.970904	0.578199	0.30303	0.956989	0.422998	0.00262296	11	31
KCNC1	ND	1.47576	0.441205	0.920804	0.886246	0.393582	0.297998	3.26934	0.422089	3.53752	0.602147	0.34197	0.825142	1.22378	0.0125943	0.449951	1.04069	0.283354	0.930109	0.479687	0.81049	1.43657	1.43964	0.815383	0.379009	0.177125	0.559779	1.03134	0.605769	0.685432	1.61563	0.00262296	11	31
KCNJ2	ND	0.686307	0.321429	0.790486	0.639095	0.561319	0.2824	6.24546	0.952273	4.46368	0.963064	3.25766	0.446166	1.13276	0.12428	0.678571	1.34789	0.492233	0.141328	0.961012	1.35398	0.200743	0.298913	1.9194	3.07143	0.00909313	0.97264	0.104089	0.277174	0.928181	3.81066	0.00262296	11	31
AADAT	ND	0.430501	2.12097	0.706079	0.43377	0.47075	1.63234	0.308492	0.181315	0.30531	0.693797	0.44373	1.59792	1.37922	0.0686361	2.75	1.36494	1.19048	3.09982	0.673119	0.481837	0.736148	1.39252	2.18888	2.85484	0.0572282	0.780466	0.490765	3.29907	0.863616	2.67584	0.0152442	11	31
C4BPA	ND	0.264327	0.192017	0.776843	1.12395	0.775213	#N/A	0.017961	0.886035	0.0173536	0.970516	0.255492	1.04091	0.993874	0.074415	0.211435	0.649861	#N/A	0.806306	0.992629	0.371397	1.16487	0.406326	0.898409	0.240561	0.0888818	1.06716	2.15054	0.756691	0.998362	1.10173	0.0152442	11	31
SEMG1	ND	1.53368	0.484182	0.744757	1.19725	0.1833	0.457643	1.27037	0.257339	1.58334	1.04661	0.247392	1.4121	1.69845	#N/A	0.848693	0.364081	0.304953	1.15399	0.988348	0.133343	0.458824	7.27451	0.555973	0.774415	#N/A	1.01508	0.156863	0.794118	0.987663	0.431402	0.133961	11	31
SMCP	ND	0.988478	0.327824	0.489811	0.674193	1.17787	0.157691	1.7301	1.14395	2.18266	0.974571	0.439074	0.730585	low	0.0786727	0.309458	0.443538	0.280419	1.38231	0.981076	0.26713	5.28571	4.07527	1.38057	0.245179	0.0946106	1	1.07143	1.86022	0.979302	low	0.000205501	11	31
SERPINA5	ND	0.623733	0.363636	1.05672	1.03032	0.516917	low	0.355614	2.63304	0.378768	0.996737	2.02166	low	0.457755	0.0280142	0.506494	1.8717	low	low	0.971452	0.4478	0.258824	0.137203	4.3048	0.454545	0.0420724	0.970636	0.6	0.195251	0.982055	0.796603	0.0152442	11	31
ZFP455	ND	ND	0.498588	0.996206	1.04673	#N/A	1.24094	0.354755	#N/A	0.0771002	1.15971	#N/A	2.74234	1.46643	0.0021443	0.20339	1.57786	0.254275	0.364286	1.21278	#N/A	7.29412	0.295455	#N/A	0.211864	0.0254145	1.16641	low	0.147727	1.10252	1.39698	0.000205501	11	31
AVPR1A	0.998792	1.26962	1.53254	1.02018	1.08221	1.54148	0.448644	0.266155	1.02304	0.124744	1.01427	1.86018	1.36822	1.17397	0.00640838	0.420118	1.03247	0.398959	0.508671	1.18807	0.240114	0.857631	1.80692	0.901134	0.43787	0.000244718	0.957696	0.408884	0.858855	0.90316	2.92338	0.000826421	10	31
SCGB1A1	0.305123	1.04804	0.645038	0.938615	1.04054	0.499646	0.328966	0.904613	0.695034	0.57768	1.01076	1.08883	1.2316	2.25257	0.0014365	1.01527	1.17224	0.393614	1.15712	0.974175	0.349592	0.308642	1.95726	0.453095	0.908397	0.178759	0.993544	0.37037	0.512821	1.01004	1.44253	0.00781895	10	31
CYP1A1	1.49521	0.759549	0.416616	0.661859	0.405189	0.443108	0.574853	0.636298	1.20138	0.698288	1.0024	1.21674	1.21237	4.69409	0.0903997	1.0566	0.947829	0.743564	0.482243	0.996997	0.640778	0.244111	0.21374	0.847928	0.763542	0.168147	1.13033	0.392934	0.291603	1.05586	6.30407	0.0360225	10	31
MGST3	0.546031	0.831247	0.32965	0.986054	0.931488	0.377	0.56311	11.674	0.460804	12.3058	0.863193	0.568014	0.992869	1.29513	0.214155	0.335392	0.741674	0.946808	1.13081	0.77849	0.562066	0.181077	0.365138	0.565418	0.395195	0.0143068	0.806074	0.164763	1.83303	0.857621	1.14912	2.81807e-08	10	31
ACTN2	0.925171	1.69482	0.435373	0.933181	0.976006	0.375179	0.450928	4.16412	0.745171	3.08811	1.37208	0.857539	0.55688	2.47652	8.4171e-05	0.430545	1.04324	1.21992	0.466667	1.1618	0.434928	1.23201	0.728381	0.263676	0.454735	0.131321	1.23131	0.880112	0.957986	1.12909	5.81595	0.000826421	10	31
CEBPB	1.53374	1.37033	1.36074	0.968552	0.995416	0.377422	13.3235	0.319077	0.389847	0.333759	1.26864	0.432401	3.1808	1.62578	0.00680398	0.354412	3.64559	11.0767	0.110073	1.26656	0.691425	1.14424	1.18265	0.757609	0.43662	0.177765	1.23157	1.28221	0.63292	1.24157	1.57653	2.81807e-08	10	31
VAMP5	0.552429	1.53801	0.528463	1.0027	0.961	0.437871	4.44002	3.63963	0.339198	2.95456	1.17495	0.542543	3.30204	0.932478	0.00228813	0.361243	2.05645	4.24148	1.57793	1.10215	0.430214	1.02194	2.19497	0.401553	0.421964	0.0543527	1.10998	0.404389	0.553459	1.18708	0.498853	2.81807e-08	10	31
KCNA1	ND	0.452422	0.960764	0.968194	0.905886	0.484367	0.358137	1.93243	0.569242	1.6006	0.774212	0.648042	0.609942	1.00718	0.00203322	0.851538	1.10608	0.20359	1.02688	0.666667	0.414224	0.203024	0.759336	0.712072	0.644751	0.0463867	0.788089	0.344492	0.445367	0.85516	0.873472	0.00781895	10	31
SNAP91	ND	0.352956	0.561338	1.01941	0.508101	0.469701	0.0767892	1.07854	0.853074	0.980493	0.94413	1.48439	0.490665	0.637489	0.102837	0.672862	0.307485	0.0736745	0.840804	0.949798	1.08421	0.840323	0.283319	1.30232	0.282528	0.118619	0.985425	0.704839	0.554904	0.925506	0.664623	0.382484	10	31
PON1	ND	1.04019	1.60428	0.999393	1.16838	0.433012	0.513706	0.0360137	0.539717	0.0339316	1.11698	0.171848	1.79595	0.640927	0.0574932	1.06417	0.513558	0.823921	0.552811	1.12	0.445541	0.154589	1.71154	0.361359	1.60428	0.320508	1.11849	0.29066	6.5	1.05887	1.20709	0.105181	10	31
SLC3A1	ND	2.67782	0.614434	1.06227	0.942208	0.816656	0.262726	0.133818	0.731471	0.181139	0.82238	1.48922	1.10787	0.642587	0.00652756	0.78068	0.447366	0.229661	0.797757	1.06394	1.11538	0.448107	0.744834	1.12096	0.453805	0.0164086	0.891208	0.909646	0.465409	0.920959	1.07537	2.81807e-08	10	31
TAT	ND	0.82222	0.106529	1.08321	0.867827	1.33001	0.262448	0.00057068	1.51421	0.00319928	1.04345	0.865521	0.845335	1.14314	0.103292	0.218213	0.681446	0.493564	1.25484	1.05793	1.27448	3.35938	1.05058	1.16771	0.189003	0.305728	1.07012	1.25313	0.29118	1.01372	1.87975	0.382484	10	31
GUCY2D	ND	2.08994	0.328608	1.64937	2.02168	0.709926	0.279123	0.249208	1.76513	0.453484	1.0317	1.03078	1.69287	0.751871	0.0315892	0.727663	0.672574	0.454112	0.793676	1.02336	0.439401	0.672414	0.877301	1.16873	0.535438	5.62075e-05	1.0089	0.482759	0.331288	0.992214	0.837651	0.0360225	10	31
SFTPD	ND	0.345249	0.198857	1.69903	1.04084	0.404207	0.321758	0.962208	1.51098	1.20918	1.04353	2.05168	0.978474	1.41616	0.0321881	0.196571	1.63445	0.203608	1.14941	0.977961	1.91839	0.730352	1.37062	1.39669	0.129143	0.00656059	1.00771	1.28862	0.492916	0.985675	2.13535	0.224513	10	31
MPZ	ND	0.461914	0.459364	0.95794	0.952234	0.353629	0.734199	0.101466	0.536122	0.172514	1.20559	0.828564	0.843853	3.54212	0.280697	0.537102	0.367543	0.511526	0.902778	1.27677	1.20486	0.423077	1.29897	2.75623	0.392226	0.104069	1.19956	0.584615	0.958763	1.21703	9.69722	0.382484	10	31
C9	ND	1.41442	0.192632	1.0565	1.00231	1.95905	0.469754	0.0782853	2.56969	0.0862478	1.05908	2.83885	0.892262	1.65832	0.0329247	0.309286	2.04223	0.648728	1.88358	1.05371	1.53885	0.819495	1.37978	1.64105	0.361474	0.135522	0.996778	0.313177	0.404346	0.982277	2.08886	0.224513	10	31
HMGA2	0.702286	1.53841	0.603604	0.730479	1.40013	0.201505	0.468608	7.65476	0.445056	7.23922	1.01946	0.722643	low	1.63024	0.326077	0.873874	1.61738	0.336479	0.227711	0.994526	0.287162	0.83822	4.80678	0.492901	0.846847	0.0775503	0.988443	0.426694	1.37627	0.978102	5.77044	0.382484	10	31
MYH2	ND	2.05555	0.334499	0.955512	1.43499	1.44421	0.288962	0.556385	0.675229	0.486149	2.39378	2.49605	1.30343	0.679768	0.0224282	0.383514	1.50653	1.8406	0.242148	2.1525	1.51934	0.130836	0.598519	1.89744	0.262079	7.19749e-05	2.27618	0.43804	2.25037	2.24659	4.74157	0.382484	10	31
CCR3	ND	2.3766	0.451087	1.18619	1.23867	0.820569	0.324681	0.159442	0.946766	0.160027	0.952163	0.887039	0.530755	low	0.087307	1.04565	0.316827	0.587083	0.34625	0.969856	0.489166	0.694737	10.6786	1.16278	0.277174	1.23704	0.996723	0.884211	0.357143	0.953473	2.44487	0.000826421	10	31
PAH	ND	0.863124	0.306931	0.884398	1.0506	3.13299	0.191853	0.285575	4.80232	0.335226	0.891932	1.81693	0.75644	1.32796	0.00524518	1.75248	0.944499	0.201781	0.382653	0.890452	1.91524	0.603558	0.108647	low	0.712871	0.11905	0.875648	1.1906	0.368071	0.870466	low	0.105181	10	31
MBL1	ND	ND	0.41573	1.38702	1.17917	1.84502	0.241102	0.260013	0.834033	0.217726	1.03035	1.69318	5.10042	low	0.0637745	0.617978	1.05717	0.217315	0.392197	1.00106	1.57788	0.964935	3.99781	2.39984	0.393258	0.00045545	1.02236	1.61688	0.282276	0.989883	low	0.551925	10	31
KLKB1	ND	0.623981	0.736655	0.665167	1.05976	0.313889	0.254469	0.241805	0.302661	0.262323	low	0.537663	1.06707	2.15356	0.174914	1.02491	0.617303	0.184799	1.1625	low	0.53403	0.639659	2.38433	0.398552	0.836299	0.446761	low	0.164179	0.604478	low	1.7251	0.0360225	10	31
F9	ND	2.08132	0.428463	0.732074	1.26519	0.4981	0.485437	0.0678236	0.387307	0.0625376	low	0.534	1.76396	2.18734	0.246153	0.564688	3.95111	0.630745	0.73343	low	0.381754	0.613349	1.48033	0.271063	0.755708	0.165683	low	0.636364	0.630375	low	1.01514	0.105181	10	31
ACOX2	ND	0.498166	0.570541	0.904204	0.803748	#N/A	1.33674	0.378012	#N/A	0.3419	0.960486	#N/A	0.912299	1.40171	0.117528	0.808341	0.769875	1.11154	0.349782	0.990122	#N/A	0.445708	1.22315	#N/A	0.236025	0.0268809	1.02812	1.50569	0.186047	1.03723	0.434516	2.36343e-05	10	31
B3GALT5	ND	0.783926	0.287289	0.868918	1.09223	#N/A	0.318598	0.883555	#N/A	1.0922	0.592526	#N/A	0.768668	0.768934	0.150045	0.276267	1.03602	0.222668	1.0333	0.547016	#N/A	0.38835	0.930233	#N/A	0.481999	0.0706929	0.630199	0.378641	0.465116	0.732972	0.710498	2.36343e-05	10	31
KCNN2	ND	0.271841	0.0435572	0.926499	0.874402	#N/A	0.331396	0.320919	#N/A	0.40104	0.678821	#N/A	0.700071	0.951472	0.0167202	0.0943739	0.939987	0.313562	0.743658	0.6346	#N/A	0.767355	1.30753	#N/A	0.107078	0.0498469	0.712956	0.807692	1.15789	0.748642	1.96428	2.81807e-08	10	31
KCNN3	ND	0.0505947	0.319527	0.972658	0.969203	#N/A	0.0853261	0.425646	#N/A	1.18048	1.01817	#N/A	1.30811	1.49558	0.0270615	0.343195	1.34837	0.238627	0.415584	0.95215	#N/A	1.21622	1.26667	#N/A	0.662722	0.0260663	0.939431	1.82432	0.448485	0.917626	1.52154	0.0360225	10	31
KEG1	ND	ND	0.637681	0.633137	0.819954	0.834494	0.921025	0.148024	0.359836	0.179381	low	0.454462	2.79279	1.35074	0.333011	0.478261	0.486452	1.01563	0.777778	low	0.170856	0.6985	1.62518	0.275934	0.879227	0.00141073	low	0.811365	0.78165	low	0.519856	0.00781895	10	31
HAO2	ND	0.621265	0.0555556	1.05641	0.716085	0.388207	0.302356	0.0744495	0.40794	0.0992041	low	1.32895	1.07752	1.28235	#N/A	0.404762	0.614895	0.374396	0.302583	low	0.787653	low	14.34	0.410972	0.793651	#N/A	1.08312	1.41304	4.18	1.02057	1.43448	0.105181	10	31
TESC	ND	2.63307	0.17455	0.953885	0.865735	#N/A	0.259447	11.6405	#N/A	13.5444	0.904085	#N/A	0.600027	0.354446	0.104139	0.470721	0.448283	1.07437	0.597496	0.81421	#N/A	0.932573	0.743423	#N/A	0.938063	0.210009	0.833037	0.458306	0.436482	0.880639	0.448226	2.81807e-08	10	31
RPH3A	ND	0.734903	0.245223	0.874876	0.782377	#N/A	0.208425	2.85752	#N/A	2.68393	0.948769	#N/A	0.423682	0.0533447	0.0672901	0.636943	0.626475	0.166004	0.818405	0.920825	#N/A	1.14754	2.05435	#N/A	0.471338	0.375499	0.945442	4.13115	0.282609	0.946773	0.251154	2.81807e-08	10	31
MUG1	ND	ND	0.300752	0.868432	1.10162	0.729417	0.200903	0.000383592	0.67113	0.000383592	low	0.744371	1.68131	0.722885	0.000103637	0.796992	1.00229	0.423418	0.485	low	0.430358	1.81197	6.94915	1.23061	2.11278	0.102741	low	0.307692	low	low	1.46691	0.0360225	10	31
GPR143	ND	1.29638	ND	1.05814	0.744441	0.350478	#N/A	0.00511393	0.983911	0.00511393	1.0314	0.640641	ND	0.466338	0.00189264	ND	1.16561	#N/A	ND	0.954997	0.318277	1.63158	0.304129	0.485028	ND	8.14261e-06	1.17321	0.267544	0.574018	1.11408	1.21501	0.000826421	10	31
SERPINI2	ND	0.49528	0.319079	1.21481	0.89907	#N/A	0.441607	2.06442	#N/A	1.73499	low	#N/A	0.439631	0.724654	0.000449424	0.715461	0.233287	1.19613	1.06815	low	#N/A	0.459799	1.97246	#N/A	0.282895	0.0164236	low	0.873116	1.21884	low	0.435668	0.0360225	10	31
SRD5A2	ND	0.866807	0.691824	0.969162	0.911451	#N/A	0.372968	0.128123	#N/A	0.0847184	low	#N/A	0.572194	low	0.030962	0.297694	0.816409	0.325691	2.53896	low	#N/A	0.280702	12.2083	#N/A	0.203354	0.0952209	low	0.0601504	2.79167	low	low	2.81807e-08	10	31
TBR1	ND	0.891722	ND	1.10419	1.37674	0.0818377	#N/A	0.105046	0.208337	0.291949	ND	0.0995105	ND	0.443698	3.74907	ND	0.536652	#N/A	ND	ND	0.140885	6.625	0.139535	1.29143	ND	0.384408	ND	low	0.190698	ND	0.522333	0.00781895	10	31
0610005C13Rik	ND	ND	ND	ND	ND	0.284675	#N/A	0.52135	0.372845	0.454128	ND	0.775962	ND	1.22147	0.2284	ND	0.260827	#N/A	ND	ND	0.531105	0.161863	0.329287	0.751598	ND	0.209609	ND	0.186253	0.0986343	ND	1.41962	0.0360225	10	31
ABCC2	0.775343	0.678551	1.00471	0.977671	1.1432	0.367411	0.604317	0.517567	0.578443	0.639299	0.885591	0.793237	0.57762	1.05332	0.290699	0.343799	0.920501	0.385615	0.591295	0.85034	0.359769	0.785388	0.245283	0.875855	0.200942	0.00635264	0.901051	1.60274	0.383019	0.860853	1.3424	0.0771634	9	31
ALDH1A1	0.487824	0.821482	0.348222	1.03114	0.928049	0.863453	0.636091	0.0290374	0.828385	0.0408117	0.681343	1.14523	0.6911	0.978458	0.308231	0.469271	0.673858	0.633662	1.68098	0.747545	0.489721	0.811448	1.01513	0.803439	0.391352	0.0150532	0.739626	0.984848	0.621653	0.765917	1.21675	3.132e-07	9	31
AQP4	0.225949	0.75245	0.152594	1.14681	0.455859	0.471651	1.21334	0.974583	0.51429	0.916504	0.885183	0.549092	0.606819	1.0195	0.560453	0.331638	3.52294	0.925725	1.4529	0.843941	0.4842	0.695993	1.90222	0.218233	0.283825	0.278908	0.976578	0.81446	0.845556	0.970214	1.31484	3.132e-07	9	31
NR4A1	0.741388	0.80521	0.591611	0.992986	0.991942	0.39912	1.9422	0.480917	0.598924	1.03847	1.26827	0.539417	0.434923	0.475821	0.158258	0.366146	1.1168	2.10327	0.865761	1.34317	0.635524	0.331964	0.836578	0.607329	0.464879	0.0277427	1.26645	1.16837	0.836337	1.33046	1.39316	3.132e-07	9	31
CKMT2	0.402679	0.750814	0.180475	0.915512	0.871361	0.581718	0.295192	1.26133	0.614572	1.651	1.30789	0.795022	0.485296	2.04609	0.0683443	0.286417	1.73802	0.557675	1.10127	1.15134	0.605015	1.06879	1.0591	0.49446	0.277428	0.0271118	1.3666	0.775052	1.18038	1.34442	32.822	0.0771634	9	31
CYP2E1	0.416843	1.91066	0.357143	1.154	0.921595	0.234504	0.819859	0.010269	0.728649	0.0140365	0.979334	0.408967	1.86853	0.155519	0.00609939	0.93956	0.681391	0.83562	0.926829	1.05741	0.659887	1.93587	1.96983	0.846952	1.01099	0.281901	1.14237	5.18111	3.49385	1.02239	1.25191	3.132e-07	9	31
DHX36	0.931087	1.26252	0.330935	0.929001	1.15851	0.470116	0.464134	1.93471	0.346325	2.07229	1.03983	0.358352	1.30799	1.25351	0.0123064	1.33813	2.24527	0.778492	1.28947	0.982225	0.44992	0.994645	1.44982	0.388768	1.41727	0.0398075	1.04674	1.083	1.91191	1.00099	1.43518	0.000129647	9	31
LDHB	0.629509	1.12562	0.325066	0.969923	0.942297	0.372387	0.448691	4.4721	0.332595	3.2994	0.870867	0.459537	0.752918	0.909369	0.170938	0.184885	0.867869	0.580182	1.35332	0.871107	0.329921	0.650157	0.711448	0.885298	0.297841	1.5634	0.886679	0.535766	0.864666	0.930522	1.1207	3.132e-07	9	31
CSDA	0.752271	1.33797	0.245155	1.0058	1.00321	0.305381	1.33793	23.9953	0.425191	26.2131	1.10677	0.398782	1.7887	1.02926	0.0741599	0.426807	1.5632	1.09451	0.955152	1.05432	0.42535	0.573496	2.25473	0.596972	0.511399	0.0170014	1.0281	0.267182	0.965486	1.0178	1.338	3.132e-07	9	31
HSPA1A	1.06002	0.951801	0.406162	0.979263	0.963315	1.9635	1.18834	0.566721	1.31945	0.676301	1.27315	1.53765	1.68094	0.626355	0.00451656	0.30077	3.18117	1.0881	0.952302	1.58102	3.38065	0.101982	0.119365	2.77015	0.392157	0.201322	1.34954	0.220519	0.234193	1.1875	1.30876	3.132e-07	9	31
ITGB4	0.604523	0.856577	1.91344	0.997055	0.978015	0.488288	2.15965	0.234215	0.475587	0.220924	1.33094	0.569727	1.07095	0.5946	0.0253797	0.855741	0.639214	3.61558	0.48112	1.48117	0.668171	0.504082	2.49682	0.384485	1.87421	0.00386429	1.48386	0.367347	1.19108	1.51076	0.576278	0.0210362	9	31
MYF6	1.02738	3.29185	0.630692	0.782971	0.883194	0.88128	0.209146	0.12544	0.672707	0.151347	2.35101	0.895555	1.63625	0.541921	0.0076016	0.45489	1.06225	0.206429	0.497093	1.64581	0.979921	0.848921	1.69565	0.713744	0.47638	0.0497383	1.77625	0.76259	0.836957	1.63415	4.10982	0.187729	9	31
TNNI2	0.491317	0.708447	0.378871	0.983236	0.969609	0.524198	0.211156	1.59953	0.869366	1.12474	1.74514	0.782788	0.947932	4.22688	0.0130019	0.43695	1.1947	1.03232	0.46789	1.4811	0.729519	0.224	2.61433	0.756489	0.343243	0.597175	1.61285	0.144	4.77133	1.46814	8.73899	0.345464	9	31
KCNB1	ND	0.284935	0.474291	0.953936	0.917009	0.470607	0.562779	1.03136	0.93347	1.51696	0.985807	0.426971	0.728844	0.734053	0.263648	0.475177	0.964272	0.126297	1.58394	0.994323	0.596417	0.878608	1.39125	1.11607	0.140957	0.000138513	1.00324	0.882003	0.8026	1.01946	0.639045	0.187729	9	31
SLC26A1	ND	1.03807	0.875776	0.922618	0.798536	0.678247	0.34518	0.210724	1.20555	0.173726	0.952	1.06995	1.40675	1.307	0.00421542	0.973775	1.15734	0.475956	0.850536	0.951059	0.855264	0.544041	0.255446	1.03468	0.993099	0.0682019	0.979294	0.290155	0.176238	0.956706	1.42982	0.345464	9	31
FGF14	ND	0.495305	0.242038	0.924368	0.901572	0.849005	0.216209	0.416045	0.88769	0.9407	1.07326	1.07053	0.639587	2.11758	0.270156	0.493631	0.598886	0.290021	1.58635	1.19505	0.868792	0.478933	1.63211	0.910597	0.738854	0.448796	1.22756	0.7568	1.05373	1.10027	1.69818	0.0210362	9	31
GABRG2	ND	0.778736	0.26297	0.892498	1.27269	0.592551	0.243454	1.44248	1.56691	0.168779	0.712626	1.77694	0.518982	1.44985	0.0597737	0.880143	0.602537	0.27623	1.12277	0.543656	0.417594	0.442478	2.71786	1.3968	0.543828	0.0862704	0.736181	0.20059	0.882143	0.75157	1.38365	0.0771634	9	31
GOT1	ND	0.973445	0.36907	0.972874	1.00204	0.975947	0.383922	0.264871	0.639101	0.247481	0.867067	0.799027	0.634771	0.713197	0.1841	0.287301	0.692783	0.463111	1.23277	0.859173	0.876882	0.833852	0.511653	2.53287	0.341282	0.248671	0.83707	0.70146	0.693626	0.882854	1.00928	3.132e-07	9	31
NRGN	ND	3.09153	0.056831	1.05057	0.900425	0.611106	0.465205	1.53452	1.08569	1.42993	1.02335	0.806967	0.698253	0.618926	0.0156225	0.141513	0.539509	0.750227	0.391082	0.890019	0.788352	0.614729	0.584098	0.968299	0.431125	0.0622431	0.864783	0.0953488	0.230887	0.948399	1.02157	0.0210362	9	31
OPRD1	ND	0.727761	0.320792	1.05891	1.04161	0.960177	0.148731	0.57589	1.87227	1.06811	1.00323	2.61906	1.1913	1.42949	0.162709	0.232673	0.983192	0.109281	1.60345	1.01549	0.914193	0.936893	1.68539	0.866551	0.268317	0.0929523	1.01485	0.490291	0.41573	0.989025	1.85125	0.187729	9	31
PRM2	ND	0.882194	0.75559	1.03078	0.941662	1.12043	0.352805	0.332885	3.21911	0.309747	1.03564	1.57412	1.09947	1.48831	8.74234e-06	0.945258	0.281212	0.495455	0.711025	1.04018	0.787202	0.105505	1.24627	0.774391	0.756361	0.00909313	1.00843	0.0688073	0.679104	1.00259	0.907721	0.000129647	9	31
APOA4	ND	3.32803	0.474747	1.41321	1.30632	0.635737	0.598054	0.00199706	0.352889	0.00199706	1.04959	0.767183	0.502728	1.2687	0.00620273	0.621671	0.644602	0.302772	0.887952	1.02658	0.438104	1.74286	2.72414	0.913876	0.239669	0.0681122	1.03579	0.685714	0.528736	0.993865	1.28278	0.0210362	9	31
KCNJ4	ND	0.487107	0.509514	1.02877	0.857576	0.988218	0.385544	8.15376	1.08559	11.5444	0.985992	1.21847	0.579431	1.16223	0.0102679	0.714588	1.06135	0.463042	0.278002	0.984436	1.11133	0.24147	0.477273	1.3015	1.27696	0.0365319	1.02257	0.729659	0.299784	0.988327	0.664828	0.187729	9	31
MMP10	ND	0.410074	3.47348	1.0102	0.718728	0.496218	0.58897	0.469499	0.317587	0.41203	0.967068	0.681599	1.19615	1.36401	0.160044	1.40909	1.66142	0.532816	0.529081	0.942169	0.204386	0.99505	2.52308	1.29315	0.776515	0.401181	1.03293	0.910891	1.26923	0.940562	0.338594	0.000129647	9	31
NXPH1	ND	1.63902	0.209581	1.00067	1.14199	0.691813	0.20145	0.85741	0.762108	0.188133	0.68202	1.18687	0.62154	1.05841	0.0197375	0.389222	0.632883	0.133463	0.923821	0.723232	1.1719	0.650273	2.95706	0.641169	0.457086	0.0240296	0.757172	0.36612	2.11656	0.749495	1.12114	0.0210362	9	31
PDC	ND	1.21579	0.165385	1.3975	0.915203	1.04053	0.289103	0.698905	2.18312	0.649816	0.984139	1.66658	2.49369	0.745562	0.0674217	0.119231	0.513589	0.491085	0.863653	0.98716	1.29015	1.31522	0.365385	1.41421	0.757692	0.00148889	0.969033	0.311594	0.898077	0.951662	0.396235	0.345464	9	31
LIN7B	ND	1.25407	0.573604	0.927333	0.786275	0.892637	0.0761211	0.387552	0.832886	0.345651	0.703863	0.951257	0.625391	1.37508	0.0372337	0.619289	0.836527	0.276711	1.21802	0.596209	1.0445	0.35503	0.424072	2.90681	0.538071	0.13588	0.636981	4.61538	0.365579	0.722461	16.7367	0.00298929	9	31
PDE1C	ND	1.74904	0.345733	0.960894	1.05592	0.48321	0.129629	6.73731	0.142468	1.49208	1.09689	0.874524	1.75807	1.05397	0.00340728	0.691466	0.371793	0.341721	1.9033	1.10481	0.387836	1.73976	15.375	0.834033	0.811816	0.022116	1.11761	1.24337	3.6125	1.07434	0.623774	0.187729	9	31
PIM1	1.20973	1.06367	0.139181	0.986238	1.03065	1.54588	0.16417	4.29408	1.38737	4.10085	1.17827	1.53543	low	1.13132	0.00986632	0.214035	1.70386	0.465781	0.239173	1.05362	1.11329	6.56296	0.221872	1.11058	0.128655	0.0669814	0.993733	1.85926	1.04416	0.991643	1.4526	0.0210362	9	31
EDN2	ND	1.52556	0.321321	0.890551	1.09617	0.430985	0.346486	0.45349	0.734233	0.641499	0.964128	0.506364	0.995473	1.00282	0.104143	0.872873	0.609923	0.237875	3.66386	0.932119	0.516967	1.19138	4.72414	0.409068	1.06507	0.0245985	0.999448	0.490494	3.75287	0.972958	3.01533	0.187729	9	31
FOLH1	ND	1.61429	0.709845	0.977018	0.896304	0.393909	0.37519	0.180664	0.435101	0.248534	0.792683	1.00769	0.823313	1.40009	0.741166	0.34715	1.42675	0.511144	0.62278	0.759882	0.310838	3.26	3.58088	0.420045	2.85492	0.673682	0.843146	2.96	0.264706	0.857864	1.30255	0.0210362	9	31
PCM1	ND	1.37938	1.0516	0.9944	1.01273	0.317708	0.619159	2.31565	0.404659	2.02756	0.963919	0.362056	0.951849	1.2699	0.134388	0.938347	1.56292	0.391582	1.19905	0.950855	0.417165	0.263566	7.17895	0.370989	1.20026	0.0186401	0.981649	1.26357	6.33684	0.976361	1.72879	3.132e-07	9	31
RGN	ND	0.732224	0.318182	0.94482	0.804085	0.331678	0.579055	0.277583	0.899338	0.28286	0.801075	0.81197	2.47684	1.37779	0.107004	2.34848	1.4305	0.657239	0.497211	0.837515	0.472985	1.26047	2.53788	1.16522	2.28788	0.00131804	0.840502	0.255814	1.68939	0.818996	1.00808	0.00298929	9	31
SNCA	ND	1.08028	0.406936	0.998325	0.887837	0.241872	0.916887	4422.6	0.781138	4445.13	1.03855	0.256708	0.784342	0.626028	0.234431	0.87052	3.66131	1.18756	1.90351	0.997035	0.393831	0.204225	2.37391	0.496648	0.6	0.218215	0.975618	0.366197	0.547826	0.98715	0.719859	0.00298929	9	31
PZP	ND	0.26526	0.0539523	1.03882	1.26837	2.2538	0.526974	0.220056	2.94968	0.231014	1.0403	5.47002	2.08516	1.24023	0.0374482	0.119197	0.813034	0.523792	0.582492	0.995219	1.00932	1.07862	7.17726	1.0505	0.158093	0.173032	1.01981	0.165848	4	1.02391	1.55024	0.00298929	9	31
FABP2	ND	0.346628	0.18	1.01908	1.18193	1.30108	0.565171	0.16771	2.16385	0.238305	1.5344	4.29822	1.0682	4.8903	0.0846325	0.731111	4.31053	0.904897	0.641949	1.5104	1.31995	1.43446	12.7826	6.82276	0.286667	0.0515277	1.3296	0.194757	0.362319	1.1936	3.51544	0.0771634	9	31
MBL2	ND	0.517084	0.310924	0.924343	low	0.913837	0.419666	0.0197908	0.316764	0.0212334	0.98615	1.34081	1.00132	1.28547	0.000182645	1.03361	0.425592	0.648369	0.313993	0.975069	1.13687	1.38039	1.03163	0.333379	0.89916	1.52502	1.02382	1.39412	1.13533	0.987812	0.738736	0.811006	9	31
APOH	ND	1.30077	0.270833	1.20019	0.93535	0.563921	0.505153	0.522407	0.913455	0.55091	1.09708	0.765059	low	1.37787	0.145172	0.8125	1.32983	0.434629	0.48	1.02918	0.728252	0.137767	2.34302	0.735744	0.416667	0.010195	1.05387	0.188836	0.415698	1.06622	0.904201	0.0210362	9	31
CLCN1	ND	1.77177	0.433912	1.19147	0.939752	1.27084	0.194316	3.38758	0.533037	1.14116	0.936	0.681289	2.34171	low	0.238121	0.575434	0.418602	0.341693	0.502642	0.97	0.415902	0.327402	1.37248	1.50719	0.481976	0.00828644	0.99	0.548043	0.889262	0.97	1.83446	0.187729	9	31
